# Supplementary material for: Optimization and Validation of a High Throughput UHPLC-MS/MS Method for Determination of the EU Regulated Lipophilic Marine Toxins and Occurrence in Fresh and Processed Shellfish
Source: Mar Drugs. 2022 Feb 26;20(3):173. doi: 10.3390/md20030173 (PMC8953077; doi:10.3390/md20030173)
Supplement: Supplementary file 1 [file marinedrugs-20-00173-s001.zip]

Archive with 2 entries (2 files):
- Table S1 D'Amore et al..xlsx
- Table S2 D'Amore et al..xlsx
