# Supplementary material for: Optimization and Validation of a High Throughput UHPLC-MS/MS Method for Determination of the EU Regulated Lipophilic Marine Toxins and Occurrence in Fresh and Processed Shellfish
Source: Mar Drugs. 2022 Feb 26;20(3):173. doi: 10.3390/md20030173 (PMC8953077; doi:10.3390/md20030173)
Supplement: Supplementary file 1 [file marinedrugs-20-00173-s001.zip › Table S1 D'Amore et al..xlsx]

## Sheet: Matrix effect
Matrix effect evaluation LMTs
	OA					DTX1					DTX2
		Expected conc. (ppb)	Area (Solvent)	Area matrix			Expected conc. (ppb)	Area Solvent	Area matrix			Expected conc. (ppb)	Area Solvent	Area matrix
		2	2401.37	2201.36			2	3215.3	2743.38			2	1992.45	2233.56
		10	4668.1	4412.18			10	5377.92	4828.47			10	3746.68	4527.76
		20	7989.52	7631.76			20	9408.2	9160.6			20	5756.58	8080.34
		40	16475.6	15312.4			40	21342.5	18001.6			40	16227	14957.4
		60	26491.1	22048.3			60	28991.1	27332.8			60	23399.1	21020.3
		80	31485.3	29858.8			80	34598.2	36249			80	29070	27810.3
			Matrix calibration function					Matrix calibration function					Matrix calibration function
		slope	373.865	0	intercept		slope	454.142	0	intercept		slope	363.055	0	intercept
			6.88425	#N/A				7.60129	#N/A				14.0753	#N/A
			0.998308	757.393				0.998601	836.28				0.994024	1063.04
			Calibration function in solvent					Calibration function in solvent					Calibration function in solvent
		slope	411.317	0	intercept		slope	463.433	0	intercept		slope	387.379	0	intercept
			11.6098	#N/A				18.7231	#N/A				16.2476	#N/A
			0.996032	1277.29				0.991905	2059.88				0.993013	1227.09
		%ME=	-9.10545	%			%ME=	-2.00487	%			%ME=	-6.27923	%
	PTX2					YTX					hYTX
		Expected conc. (ppb)	Area Solvent	Area matrix			Expected conc. (ppb)	Area Solvent	Area matrix			Expected conc. (ppb)	Area Solvent	Area matrix
		2	5896.72	7354.24			2	6892.97	6258.94			2	13055.3	12187.4
		10	10365	12732.6			10	13881.8	12145.3			10	25116.6	22220.7
		20	21331.5	24331.1			20	27947.5	25719.7			20	47128.1	46573.4
		40	39524.6	47456.2			40	59795.4	57820.1			40	98426.1	98743.1
		60	53499.9	61280.6			60	81481.7	76190.9			60	136192	134966
		80	71520.4	86526.3			80	123954	114568			80	197420	187869
			Matrix calibration function					Matrix calibration function					Matrix calibration function
		slope	1084.42	0	intercept		slope	1379.55	0	intercept		slope	2334.37	0	intercept
			33.6318	#N/A				37.7913	#N/A				43.373	#N/A
			0.995214	3700.11				0.996262	4157.73				0.998277	4771.82
			Calibration function in solvent					Calibration function in solvent					Calibration function in solvent
		slope	913.308	0	intercept		slope	1479.56	0	intercept		slope	2405.98	0	intercept
			25.8704	#N/A				41.4132	#N/A				52.3648	#N/A
			0.996004	2846.22				0.996098	4556.21				0.997637	5761.08
		%ME=	18.7356	%			%ME=	-6.75923	%			%ME=	-2.97634	%
	AZA1					AZA2					AZA3
		Expected conc. (ppb)	Area Solvent	Area matrix			Expected conc. (ppb)	Area Solvent	Area matrix			Expected conc. (ppb)	Area Solvent	Area matrix
		2	49154.1	38465.6			2	28055.4	25096.2			2	17619.4	24189.8
		10	94320.3	78287.5			10	54079.8	51311.8			10	49157.7	49236.9
		20	184406	161213			20	130478	104454			20	94434.5	108336
		40	368694	338496			40	195922	225952			40	201915	210308
		60	470881	450718			60	295636	322475			60	277899	311010
		80	768586	703004			80	396593	453374			80	416587	428120
			Matrix calibration function					Matrix calibration function					Matrix calibration function
		slope	8336.69	0	intercept		slope	5560.88	0	intercept		slope	5289.98	0	intercept
			266.741	#N/A				88.0423	#N/A				67.0132	#N/A
			0.994907	29346.4				0.998748	9686.25				0.999198	7372.67
			Calibration function in solvent					Calibration function in solvent					Calibration function in solvent
		slope	9023.22	0	intercept		slope	4999.09	0	intercept		slope	4997.77	0	intercept
			368.446	#N/A				147.62	#N/A				118.993	#N/A
			0.991732	40535.8				0.995659	16240.9				0.997174	13091.4
		%ME=	-7.6085	%			%ME=	11.2379	%			%ME=	5.8469	%
