# Supplementary material for: Optimization and Validation of a High Throughput UHPLC-MS/MS Method for Determination of the EU Regulated Lipophilic Marine Toxins and Occurrence in Fresh and Processed Shellfish
Source: Mar Drugs. 2022 Feb 26;20(3):173. doi: 10.3390/md20030173 (PMC8953077; doi:10.3390/md20030173)
Supplement: Supplementary file 1 [file marinedrugs-20-00173-s001.zip › Table S2 D'Amore et al..xlsx]

## Sheet: Dataset
Sample ID	Species - Matrix	Family	Year	Sampling date	Analyte								Unit
					YTX group		OA group		PTX group		AZA group
					Amount	LOQ	Amount	LOQ	Amount	LOQ	Amount	LOQ
1	Mytilus Galloprovincialis	Mytilidae	2019	2019-01-07	<LOQ	8	<LOQ	8	<LOQ	8	<LOQ	8	µg/kg eq
2	Mytilus Galloprovincialis	Mytilidae	2019	2019-01-07	<LOQ	8	<LOQ	8	<LOQ	8	<LOQ	8	µg/kg eq
3	Mytilus Galloprovincialis	Mytilidae	2019	2019-01-08	<LOQ	8	20	8	<LOQ	8	<LOQ	8	µg/kg eq
4	Mytilus Galloprovincialis	Mytilidae	2019	2019-01-10	<LOQ	8	<LOQ	8	<LOQ	8	<LOQ	8	µg/kg eq
5	Mytilus Galloprovincialis	Mytilidae	2019	2019-01-10	<LOQ	8	16	8	<LOQ	8	<LOQ	8	µg/kg eq
6	Mytilus Galloprovincialis	Mytilidae	2019	2019-01-10	<LOQ	8	39	8	<LOQ	8	<LOQ	8	µg/kg eq
7	Mytilus Galloprovincialis	Mytilidae	2019	2019-01-10	<LOQ	8	47	8	<LOQ	8	<LOQ	8	µg/kg eq
8	Mytilus Edulis	Mytilidae	2019	2019-01-16	<LOQ	8	<LOQ	8	<LOQ	8	<LOQ	8	µg/kg eq
9	Mytilus Galloprovincialis	Mytilidae	2019	2019-01-22	<LOQ	8	46.1	8	<LOQ	8	<LOQ	8	µg/kg eq
10	Mytilus Galloprovincialis	Mytilidae	2019	2019-01-22	<LOQ	8	19.1	8	<LOQ	8	<LOQ	8	µg/kg eq
11	Mytilus Galloprovincialis	Mytilidae	2019	2019-01-24	504	8	<LOQ	8	<LOQ	8	<LOQ	8	µg/kg eq
12	Mytilus Galloprovincialis	Mytilidae	2019	2019-01-24	1220	8	<LOQ	8	<LOQ	8	<LOQ	8	µg/kg eq
13	Venus Gallina	Veneridae	2019	2019-01-24	<LOQ	8	<LOQ	8	<LOQ	8	<LOQ	8	µg/kg eq
14	Ostrea Edulis	Ostreidae	2019	2019-01-28	<LOQ	8	<LOQ	8	<LOQ	8	<LOQ	8	µg/kg eq
15	Mytilus Galloprovincialis	Mytilidae	2019	2019-01-28	<LOQ	8	<LOQ	8	<LOQ	8	<LOQ	8	µg/kg eq
16	Mytilus Edulis	Mytilidae	2019	2019-01-28	<LOQ	8	23	8	<LOQ	8	<LOQ	8	µg/kg eq
17	Mytilus Galloprovincialis	Mytilidae	2019	2019-01-28	<LOQ	8	23	8	<LOQ	8	<LOQ	8	µg/kg eq
18	Mytilus Galloprovincialis	Mytilidae	2019	2019-01-31	74	8	<LOQ	8	<LOQ	8	<LOQ	8	µg/kg eq
19	Mytilus Galloprovincialis	Mytilidae	2019	2019-01-31	<LOQ	8	38	8	<LOQ	8	<LOQ	8	µg/kg eq
20	Mytilus Galloprovincialis	Mytilidae	2019	2019-01-31	<LOQ	8	<LOQ	8	<LOQ	8	<LOQ	8	µg/kg eq
21	Mytilus Galloprovincialis	Mytilidae	2019	2019-01-31	74	8	<LOQ	8	<LOQ	8	<LOQ	8	µg/kg eq
22	Venus Gallina	Veneridae	2019	2019-01-31	<LOQ	8	<LOQ	8	<LOQ	8	<LOQ	8	µg/kg eq
23	Mytilus Galloprovincialis	Mytilidae	2019	2019-02-04	<LOQ	8	<LOQ	8	<LOQ	8	<LOQ	8	µg/kg eq
24	Mytilus Edulis	Mytilidae	2019	2019-02-04	<LOQ	8	<LOQ	8	<LOQ	8	<LOQ	8	µg/kg eq
25	Mytilus Galloprovincialis	Mytilidae	2019	2019-02-07	<LOQ	8	<LOQ	8	<LOQ	8	<LOQ	8	µg/kg eq
26	Mytilus Galloprovincialis	Mytilidae	2019	2019-02-07	<LOQ	8	<LOQ	8	<LOQ	8	<LOQ	8	µg/kg eq
27	Mytilus Galloprovincialis	Mytilidae	2019	2019-02-08	16	8	28	8	<LOQ	8	<LOQ	8	µg/kg eq
28	Mytilus Galloprovincialis	Mytilidae	2019	2019-02-12	<LOQ	8	<LOQ	8	<LOQ	8	<LOQ	8	µg/kg eq
29	Mytilus Galloprovincialis	Mytilidae	2019	2019-02-14	<LOQ	8	<LOQ	8	<LOQ	8	<LOQ	8	µg/kg eq
30	Mytilus Galloprovincialis	Mytilidae	2019	2019-02-14	<LOQ	8	<LOQ	8	<LOQ	8	<LOQ	8	µg/kg eq
31	Mytilus Galloprovincialis	Mytilidae	2019	2019-02-14	208	8	45	8	<LOQ	8	<LOQ	8	µg/kg eq
32	Mytilus Galloprovincialis	Mytilidae	2019	2019-02-18	<LOQ	8	<LOQ	8	<LOQ	8	<LOQ	8	µg/kg eq
33	Mytilus Galloprovincialis	Mytilidae	2019	2019-02-18	31	8	<LOQ	8	<LOQ	8	<LOQ	8	µg/kg eq
34	Mytilus Galloprovincialis	Mytilidae	2019	2019-02-21	41	8	<LOQ	8	<LOQ	8	<LOQ	8	µg/kg eq
35	Ostrea Edulis	Ostreidae	2019	2019-02-21	<LOQ	8	<LOQ	8	<LOQ	8	<LOQ	8	µg/kg eq
36	Mytilus Galloprovincialis	Mytilidae	2019	2019-02-21	<LOQ	8	<LOQ	8	<LOQ	8	<LOQ	8	µg/kg eq
37	Venus Gallina	Veneridae	2019	2019-02-21	<LOQ	8	<LOQ	8	<LOQ	8	<LOQ	8	µg/kg eq
38	Mytilus Galloprovincialis	Mytilidae	2019	2019-02-21	119	8	16.2	8	<LOQ	8	<LOQ	8	µg/kg eq
39	Mytilus Galloprovincialis	Mytilidae	2019	2019-02-28	176	8	18.5	8	<LOQ	8	<LOQ	8	µg/kg eq
40	Mytilus Edulis	Mytilidae	2019	2019-02-28	<LOQ	8	<LOQ	8	<LOQ	8	<LOQ	8	µg/kg eq
41	Mytilus Galloprovincialis	Mytilidae	2019	2019-02-28	<LOQ	8	<LOQ	8	<LOQ	8	<LOQ	8	µg/kg eq
42	Mytilus Galloprovincialis	Mytilidae	2019	2019-02-28	<LOQ	8	<LOQ	8	<LOQ	8	<LOQ	8	µg/kg eq
43	Mytilus Galloprovincialis	Mytilidae	2019	2019-02-28	37	8	<LOQ	8	<LOQ	8	<LOQ	8	µg/kg eq
44	Venus Gallina	Veneridae	2019	2019-03-01	<LOQ	8	<LOQ	8	<LOQ	8	<LOQ	8	µg/kg eq
45	Mytilus Galloprovincialis	Mytilidae	2019	2019-03-07	<LOQ	8	<LOQ	8	<LOQ	8	<LOQ	8	µg/kg eq
46	Mytilus Galloprovincialis	Mytilidae	2019	2019-03-07	<LOQ	8	<LOQ	8	<LOQ	8	<LOQ	8	µg/kg eq
47	Venus Gallina	Veneridae	2019	2019-03-07	<LOQ	8	<LOQ	8	<LOQ	8	<LOQ	8	µg/kg eq
48	Venus Gallina	Veneridae	2019	2019-03-07	<LOQ	8	<LOQ	8	<LOQ	8	<LOQ	8	µg/kg eq
49	Mytilus Edulis	Mytilidae	2019	2019-03-07	<LOQ	8	<LOQ	8	<LOQ	8	<LOQ	8	µg/kg eq
50	Cardium Edule	Cardiidae	2019	2019-03-08	<LOQ	8	<LOQ	8	<LOQ	8	<LOQ	8	µg/kg eq
51	Mytilus Galloprovincialis	Mytilidae	2019	2019-03-08	47	8	23.8	8	<LOQ	8	<LOQ	8	µg/kg eq
52	Mytilus Galloprovincialis	Mytilidae	2019	2019-03-09	<LOQ	8	<LOQ	8	<LOQ	8	<LOQ	8	µg/kg eq
53	Mytilus Galloprovincialis	Mytilidae	2019	2019-03-09	<LOQ	8	<LOQ	8	<LOQ	8	<LOQ	8	µg/kg eq
54	Mytilus Edulis	Mytilidae	2019	2019-03-14	<LOQ	8	<LOQ	8	<LOQ	8	<LOQ	8	µg/kg eq
55	Mytilus Galloprovincialis	Mytilidae	2019	2019-03-14	<LOQ	8	<LOQ	8	<LOQ	8	<LOQ	8	µg/kg eq
56	Mytilus Galloprovincialis	Mytilidae	2019	2019-03-14	<LOQ	8	<LOQ	8	<LOQ	8	<LOQ	8	µg/kg eq
57	Mytilus Galloprovincialis	Mytilidae	2019	2019-03-14	50	8	<LOQ	8	<LOQ	8	<LOQ	8	µg/kg eq
58	Mytilus Galloprovincialis	Mytilidae	2019	2019-03-21	<LOQ	8	18	8	<LOQ	8	<LOQ	8	µg/kg eq
59	Mytilus Galloprovincialis	Mytilidae	2019	2019-03-21	<LOQ	8	19.4	8	<LOQ	8	<LOQ	8	µg/kg eq
60	Mytilus Galloprovincialis	Mytilidae	2019	2019-03-23	<LOQ	8	<LOQ	8	<LOQ	8	<LOQ	8	µg/kg eq
61	Mytilus Galloprovincialis	Mytilidae	2019	2019-03-23	<LOQ	8	<LOQ	8	<LOQ	8	<LOQ	8	µg/kg eq
62	Mytilus Edulis	Mytilidae	2019	2021-03-26	<LOQ	8	<LOQ	8	<LOQ	8	<LOQ	8	µg/kg eq
63	Venus Gallina	Veneridae	2019	2019-03-27	<LOQ	8	<LOQ	8	<LOQ	8	<LOQ	8	µg/kg eq
64	Venus Gallina	Veneridae	2019	2019-03-27	<LOQ	8	<LOQ	8	<LOQ	8	<LOQ	8	µg/kg eq
65	Mytilus Galloprovincialis	Mytilidae	2019	2019-03-28	<LOQ	8	<LOQ	8	<LOQ	8	<LOQ	8	µg/kg eq
66	Mytilus Galloprovincialis	Mytilidae	2019	2019-03-28	<LOQ	8	<LOQ	8	<LOQ	8	<LOQ	8	µg/kg eq
67	Mytilus Galloprovincialis	Mytilidae	2019	2019-03-28	<LOQ	8	<LOQ	8	<LOQ	8	<LOQ	8	µg/kg eq
68	Mytilus Galloprovincialis	Mytilidae	2019	2019-03-29	<LOQ	8	<LOQ	8	<LOQ	8	<LOQ	8	µg/kg eq
69	Mytilus Edulis	Mytilidae	2019	2019-04-03	<LOQ	8	<LOQ	8	<LOQ	8	<LOQ	8	µg/kg eq
70	Mytilus Galloprovincialis	Mytilidae	2019	2019-04-04	120	8	<LOQ	8	<LOQ	8	<LOQ	8	µg/kg eq
71	Mytilus Galloprovincialis	Mytilidae	2019	2019-04-04	130	8	<LOQ	8	<LOQ	8	<LOQ	8	µg/kg eq
72	Mytilus Galloprovincialis	Mytilidae	2019	2019-04-04	<LOQ	8	<LOQ	8	<LOQ	8	<LOQ	8	µg/kg eq
73	Venus Gallina	Veneridae	2019	2019-04-04	<LOQ	8	<LOQ	8	<LOQ	8	<LOQ	8	µg/kg eq
74	Venus Gallina	Veneridae	2019	2019-04-04	<LOQ	8	<LOQ	8	<LOQ	8	<LOQ	8	µg/kg eq
75	Mytilus Galloprovincialis	Mytilidae	2019	2019-04-05	<LOQ	8	<LOQ	8	<LOQ	8	<LOQ	8	µg/kg eq
76	Venus Gallina	Veneridae	2019	2019-04-05	<LOQ	8	<LOQ	8	<LOQ	8	<LOQ	8	µg/kg eq
77	Venus Gallina	Veneridae	2019	2019-04-05	<LOQ	8	<LOQ	8	<LOQ	8	<LOQ	8	µg/kg eq
78	Mytilus Galloprovincialis	Mytilidae	2019	2019-04-09	<LOQ	8	<LOQ	8	<LOQ	8	<LOQ	8	µg/kg eq
79	Mytilus Galloprovincialis	Mytilidae	2019	2019-04-11	140	8	17	8	<LOQ	8	<LOQ	8	µg/kg eq
80	Mytilus Galloprovincialis	Mytilidae	2019	2019-04-11	157	8	17.5	8	<LOQ	8	<LOQ	8	µg/kg eq
81	Meretrix Lyrata	Veneridae	2019	2019-04-11	<LOQ	8	<LOQ	8	<LOQ	8	<LOQ	8	µg/kg eq
82	Venus Gallina	Veneridae	2019	2019-04-11	<LOQ	8	<LOQ	8	<LOQ	8	<LOQ	8	µg/kg eq
83	Mytilus Edulis	Mytilidae	2019	2019-04-11	<LOQ	8	<LOQ	8	<LOQ	8	<LOQ	8	µg/kg eq
84	Mytilus Galloprovincialis	Mytilidae	2019	2019-04-11	<LOQ	8	<LOQ	8	<LOQ	8	<LOQ	8	µg/kg eq
85	Callista Chione	Veneridae	2019	2019-04-11	<LOQ	8	<LOQ	8	<LOQ	8	<LOQ	8	µg/kg eq
86	Mytilus Galloprovincialis	Mytilidae	2019	2019-04-12	<LOQ	8	44.2	8	<LOQ	8	<LOQ	8	µg/kg eq
87	Mytilus Galloprovincialis	Mytilidae	2019	2019-04-15	<LOQ	8	<LOQ	8	<LOQ	8	<LOQ	8	µg/kg eq
88	Mytilus Galloprovincialis	Mytilidae	2019	2019-04-17	<LOQ	8	<LOQ	8	<LOQ	8	<LOQ	8	µg/kg eq
89	Mytilus Galloprovincialis	Mytilidae	2019	2019-04-18	57	8	<LOQ	8	<LOQ	8	<LOQ	8	µg/kg eq
90	Mytilus Galloprovincialis	Mytilidae	2019	2019-04-18	<LOQ	8	<LOQ	8	<LOQ	8	<LOQ	8	µg/kg eq
91	Mytilus Galloprovincialis	Mytilidae	2019	2019-04-26	<LOQ	8	<LOQ	8	<LOQ	8	<LOQ	8	µg/kg eq
92	Mytilus Galloprovincialis	Mytilidae	2019	2019-04-26	<LOQ	8	<LOQ	8	<LOQ	8	<LOQ	8	µg/kg eq
93	Mytilus Galloprovincialis	Mytilidae	2019	2019-04-26	<LOQ	8	<LOQ	8	<LOQ	8	<LOQ	8	µg/kg eq
94	Mytilus Galloprovincialis	Mytilidae	2019	2019-04-26	69	8	23	8	<LOQ	8	<LOQ	8	µg/kg eq
95	Mytilus Galloprovincialis	Mytilidae	2019	2019-04-26	98	8	<LOQ	8	<LOQ	8	<LOQ	8	µg/kg eq
96	Mytilus Galloprovincialis	Mytilidae	2019	2019-04-26	62	8	18	8	<LOQ	8	<LOQ	8	µg/kg eq
97	Mytilus Galloprovincialis	Mytilidae	2019	2019-04-30	<LOQ	8	<LOQ	8	<LOQ	8	<LOQ	8	µg/kg eq
98	Mytilus Galloprovincialis	Mytilidae	2019	2019-05-02	<LOQ	8	45	8	<LOQ	8	<LOQ	8	µg/kg eq
99	Mytilus Galloprovincialis	Mytilidae	2019	2019-05-03	40	8	27	8	<LOQ	8	<LOQ	8	µg/kg eq
100	Mytilus Galloprovincialis	Mytilidae	2019	2019-05-04	<LOQ	8	<LOQ	8	<LOQ	8	<LOQ	8	µg/kg eq
101	Mytilus Galloprovincialis	Mytilidae	2019	2019-05-04	<LOQ	8	15	8	<LOQ	8	<LOQ	8	µg/kg eq
102	Venus Gallina	Veneridae	2019	2019-05-07	<LOQ	8	<LOQ	8	<LOQ	8	<LOQ	8	µg/kg eq
103	Mytilus Galloprovincialis	Mytilidae	2019	2019-05-08	70	8	21	8	<LOQ	8	<LOQ	8	µg/kg eq
104	Mytilus Galloprovincialis	Mytilidae	2019	2019-05-09	<LOQ	8	<LOQ	8	<LOQ	8	<LOQ	8	µg/kg eq
105	Mytilus Galloprovincialis	Mytilidae	2019	2019-05-09	30	8	<LOQ	8	<LOQ	8	<LOQ	8	µg/kg eq
106	Mytilus Galloprovincialis	Mytilidae	2019	2019-05-09	80	8	<LOQ	8	<LOQ	8	<LOQ	8	µg/kg eq
107	Mytilus Galloprovincialis	Mytilidae	2019	2019-05-09	50	8	<LOQ	8	<LOQ	8	<LOQ	8	µg/kg eq
108	Crassostrea Gigas	Ostreidae	2019	2019-05-09	<LOQ	8	<LOQ	8	<LOQ	8	<LOQ	8	µg/kg eq
109	Venus Gallina	Veneridae	2019	2019-05-09	<LOQ	8	<LOQ	8	<LOQ	8	<LOQ	8	µg/kg eq
110	Mytilus Galloprovincialis	Mytilidae	2019	2019-05-10	<LOQ	8	37	8	<LOQ	8	<LOQ	8	µg/kg eq
111	Mytilus Galloprovincialis	Mytilidae	2019	2019-05-10	140	8	30	8	<LOQ	8	<LOQ	8	µg/kg eq
112	Mytilus Edulis	Mytilidae	2019	2019-05-13	40	8	<LOQ	8	<LOQ	8	<LOQ	8	µg/kg eq
113	Mytilus Edulis	Mytilidae	2019	2019-05-14	<LOQ	8	<LOQ	8	<LOQ	8	<LOQ	8	µg/kg eq
114	Mytilus Galloprovincialis	Mytilidae	2019	2019-05-14	<LOQ	8	<LOQ	8	<LOQ	8	<LOQ	8	µg/kg eq
115	Mytilus Galloprovincialis	Mytilidae	2019	2019-05-16	50	8	<LOQ	8	<LOQ	8	<LOQ	8	µg/kg eq
116	Mytilus Galloprovincialis	Mytilidae	2019	2019-05-16	<LOQ	8	<LOQ	8	<LOQ	8	<LOQ	8	µg/kg eq
117	Mytilus Galloprovincialis	Mytilidae	2019	2019-05-16	<LOQ	8	<LOQ	8	<LOQ	8	<LOQ	8	µg/kg eq
118	Mytilus Galloprovincialis	Mytilidae	2019	2019-05-17	<LOQ	8	<LOQ	8	<LOQ	8	<LOQ	8	µg/kg eq
119	Mytilus Galloprovincialis	Mytilidae	2019	2019-05-21	<LOQ	8	<LOQ	8	<LOQ	8	<LOQ	8	µg/kg eq
120	Mytilus Galloprovincialis	Mytilidae	2019	2019-05-21	<LOQ	8	<LOQ	8	<LOQ	8	<LOQ	8	µg/kg eq
121	Mytilus Galloprovincialis	Mytilidae	2019	2019-05-23	<LOQ	8	<LOQ	8	<LOQ	8	<LOQ	8	µg/kg eq
122	Mytilus Galloprovincialis	Mytilidae	2019	2019-05-23	<LOQ	8	33	8	<LOQ	8	<LOQ	8	µg/kg eq
123	Mytilus Galloprovincialis	Mytilidae	2019	2019-05-23	<LOQ	8	<LOQ	8	<LOQ	8	<LOQ	8	µg/kg eq
124	Venus Gallina	Veneridae	2019	2019-05-24	<LOQ	8	<LOQ	8	<LOQ	8	<LOQ	8	µg/kg eq
125	Venus Gallina	Veneridae	2019	2019-05-24	<LOQ	8	<LOQ	8	<LOQ	8	<LOQ	8	µg/kg eq
126	Mytilus Galloprovincialis	Mytilidae	2019	2019-05-25	<LOQ	8	<LOQ	8	<LOQ	8	<LOQ	8	µg/kg eq
127	Mytilus Galloprovincialis	Mytilidae	2019	2019-05-28	70	8	<LOQ	8	<LOQ	8	<LOQ	8	µg/kg eq
128	Mytilus Galloprovincialis	Mytilidae	2019	2019-05-30	60	8	<LOQ	8	<LOQ	8	<LOQ	8	µg/kg eq
129	Mytilus Galloprovincialis	Mytilidae	2019	2019-05-30	<LOQ	8	18	8	<LOQ	8	<LOQ	8	µg/kg eq
130	Mytilus Galloprovincialis	Mytilidae	2019	2019-05-30	<LOQ	8	22	8	<LOQ	8	<LOQ	8	µg/kg eq
131	Mytilus Edulis	Mytilidae	2019	2019-05-30	<LOQ	8	<LOQ	8	<LOQ	8	<LOQ	8	µg/kg eq
132	Venus Gallina	Veneridae	2019	2019-05-30	<LOQ	8	<LOQ	8	<LOQ	8	<LOQ	8	µg/kg eq
133	Mytilus Galloprovincialis	Mytilidae	2019	2019-06-01	<LOQ	8	<LOQ	8	<LOQ	8	<LOQ	8	µg/kg eq
134	Mytilus Galloprovincialis	Mytilidae	2019	2019-06-04	<LOQ	8	18	8	<LOQ	8	<LOQ	8	µg/kg eq
135	Mytilus Galloprovincialis	Mytilidae	2019	2019-06-04	<LOQ	8	<LOQ	8	<LOQ	8	<LOQ	8	µg/kg eq
136	Mytilus Galloprovincialis	Mytilidae	2019	2019-06-06	30	8	<LOQ	8	<LOQ	8	<LOQ	8	µg/kg eq
137	Mytilus Galloprovincialis	Mytilidae	2019	2019-06-06	50	8	<LOQ	8	<LOQ	8	<LOQ	8	µg/kg eq
138	Mytilus Galloprovincialis	Mytilidae	2019	2019-06-06	130	8	<LOQ	8	<LOQ	8	<LOQ	8	µg/kg eq
139	Cardium Edule	Cardiidae	2019	2019-06-06	<LOQ	8	<LOQ	8	<LOQ	8	<LOQ	8	µg/kg eq
140	Crassostrea Gigas	Ostreidae	2019	2019-06-07	<LOQ	8	<LOQ	8	<LOQ	8	<LOQ	8	µg/kg eq
141	Mytilus Galloprovincialis	Mytilidae	2019	2019-06-07	<LOQ	8	<LOQ	8	<LOQ	8	<LOQ	8	µg/kg eq
142	Mytilus Galloprovincialis	Mytilidae	2019	2019-06-11	<LOQ	8	16	8	<LOQ	8	<LOQ	8	µg/kg eq
143	Mytilus Galloprovincialis	Mytilidae	2019	2019-06-12	70	8	<LOQ	8	<LOQ	8	<LOQ	8	µg/kg eq
144	Crassostrea Gigas	Ostreidae	2019	2019-06-13	<LOQ	8	<LOQ	8	<LOQ	8	<LOQ	8	µg/kg eq
145	Mytilus Galloprovincialis	Mytilidae	2019	2019-06-13	<LOQ	8	49	8	<LOQ	8	<LOQ	8	µg/kg eq
146	Mytilus Galloprovincialis	Mytilidae	2019	2019-06-13	<LOQ	8	<LOQ	8	<LOQ	8	<LOQ	8	µg/kg eq
147	Mytilus Galloprovincialis	Mytilidae	2019	2019-06-13	40	8	21	8	<LOQ	8	<LOQ	8	µg/kg eq
148	Mytilus Galloprovincialis	Mytilidae	2019	2019-06-13	<LOQ	8	19	8	<LOQ	8	<LOQ	8	µg/kg eq
149	Mytilus Edulis	Mytilidae	2019	2019-06-13	<LOQ	8	<LOQ	8	<LOQ	8	<LOQ	8	µg/kg eq
150	Venus Gallina	Veneridae	2019	2019-06-13	<LOQ	8	<LOQ	8	<LOQ	8	<LOQ	8	µg/kg eq
151	Mytilus Galloprovincialis	Mytilidae	2019	2019-06-13	160	8	21	8	<LOQ	8	<LOQ	8	µg/kg eq
152	Mytilus Galloprovincialis	Mytilidae	2019	2019-06-14	150	8	28	8	<LOQ	8	<LOQ	8	µg/kg eq
153	Mytilus Galloprovincialis	Mytilidae	2019	2016-06-14	<LOQ	8	33	8	<LOQ	8	<LOQ	8	µg/kg eq
154	Mytilus Galloprovincialis	Mytilidae	2019	2019-06-18	<LOQ	8	<LOQ	8	<LOQ	8	<LOQ	8	µg/kg eq
155	Mytilus Galloprovincialis	Mytilidae	2019	2019-06-18	<LOQ	8	<LOQ	8	<LOQ	8	<LOQ	8	µg/kg eq
156	Mytilus Galloprovincialis	Mytilidae	2019	2019-06-18	<LOQ	8	<LOQ	8	<LOQ	8	<LOQ	8	µg/kg eq
157	Mytilus Galloprovincialis	Mytilidae	2019	2019-06-19	<LOQ	8	<LOQ	8	<LOQ	8	<LOQ	8	µg/kg eq
158	Mytilus Galloprovincialis	Mytilidae	2019	2019-06-19	<LOQ	8	19	8	<LOQ	8	<LOQ	8	µg/kg eq
159	Mytilus Galloprovincialis	Mytilidae	2019	2019-06-20	<LOQ	8	<LOQ	8	<LOQ	8	<LOQ	8	µg/kg eq
160	Mytilus Galloprovincialis	Mytilidae	2019	2019-06-20	<LOQ	8	<LOQ	8	<LOQ	8	<LOQ	8	µg/kg eq
161	Mytilus Galloprovincialis	Mytilidae	2019	2019-06-20	<LOQ	8	<LOQ	8	<LOQ	8	<LOQ	8	µg/kg eq
162	Venus Gallina	Veneridae	2019	2019-06-20	<LOQ	8	<LOQ	8	<LOQ	8	<LOQ	8	µg/kg eq
163	Mytilus Galloprovincialis	Mytilidae	2019	2019-06-22	<LOQ	8	<LOQ	8	<LOQ	8	<LOQ	8	µg/kg eq
164	Mytilus Galloprovincialis	Mytilidae	2019	2019-06-22	<LOQ	8	<LOQ	8	<LOQ	8	<LOQ	8	µg/kg eq
165	Mytilus Galloprovincialis	Mytilidae	2019	2019-06-25	<LOQ	8	<LOQ	8	<LOQ	8	<LOQ	8	µg/kg eq
166	Mytilus Galloprovincialis	Mytilidae	2019	2019-06-26	<LOQ	8	48	8	27	8	<LOQ	8	µg/kg eq
167	Mytilus Galloprovincialis	Mytilidae	2019	2019-06-27	<LOQ	8	32	8	<LOQ	8	<LOQ	8	µg/kg eq
168	Mytilus Galloprovincialis	Mytilidae	2019	2019-06-27	30	8	<LOQ	8	<LOQ	8	<LOQ	8	µg/kg eq
169	Mytilus Galloprovincialis	Mytilidae	2019	2019-06-27	30	8	<LOQ	8	<LOQ	8	<LOQ	8	µg/kg eq
170	Mytilus Galloprovincialis	Mytilidae	2019	2019-06-27	110	8	<LOQ	8	<LOQ	8	<LOQ	8	µg/kg eq
171	Mytilus Galloprovincialis	Mytilidae	2019	2019-07-01	<LOQ	8	<LOQ	8	<LOQ	8	<LOQ	8	µg/kg eq
172	Mytilus Galloprovincialis	Mytilidae	2019	2019-07-03	50	8	<LOQ	8	<LOQ	8	<LOQ	8	µg/kg eq
173	Mytilus Galloprovincialis	Mytilidae	2019	2019-07-04	<LOQ	8	<LOQ	8	<LOQ	8	<LOQ	8	µg/kg eq
174	Mytilus Galloprovincialis	Mytilidae	2019	2019-07-04	<LOQ	8	<LOQ	8	<LOQ	8	<LOQ	8	µg/kg eq
175	Mytilus Galloprovincialis	Mytilidae	2019	2019-07-11	<LOQ	8	<LOQ	8	<LOQ	8	<LOQ	8	µg/kg eq
176	Mytilus Galloprovincialis	Mytilidae	2019	2019-07-11	<LOQ	8	<LOQ	8	<LOQ	8	<LOQ	8	µg/kg eq
177	Mytilus Galloprovincialis	Mytilidae	2019	2019-07-15	90	8	<LOQ	8	<LOQ	8	<LOQ	8	µg/kg eq
178	Mytilus Galloprovincialis	Mytilidae	2019	2019-07-15	<LOQ	8	<LOQ	8	<LOQ	8	<LOQ	8	µg/kg eq
179	Mytilus Galloprovincialis	Mytilidae	2019	2019-07-15	<LOQ	8	<LOQ	8	<LOQ	8	<LOQ	8	µg/kg eq
180	Mytilus Galloprovincialis	Mytilidae	2019	2019-07-15	<LOQ	8	<LOQ	8	<LOQ	8	<LOQ	8	µg/kg eq
181	Mytilus Galloprovincialis	Mytilidae	2019	2019-07-16	<LOQ	8	16	8	<LOQ	8	<LOQ	8	µg/kg eq
182	Callista Chione	Veneridae	2019	2019-07-17	<LOQ	8	<LOQ	8	<LOQ	8	<LOQ	8	µg/kg eq
183	Ostrea Edulis	Ostreidae	2019	2019-07-18	<LOQ	8	<LOQ	8	<LOQ	8	<LOQ	8	µg/kg eq
184	Mytilus Galloprovincialis	Mytilidae	2019	2019-07-18	<LOQ	8	<LOQ	8	<LOQ	8	<LOQ	8	µg/kg eq
185	Mytilus Galloprovincialis	Mytilidae	2019	2019-07-18	<LOQ	8	<LOQ	8	<LOQ	8	<LOQ	8	µg/kg eq
186	Mytilus Galloprovincialis	Mytilidae	2019	2019-07-18	60	8	<LOQ	8	<LOQ	8	<LOQ	8	µg/kg eq
187	Mytilus Galloprovincialis	Mytilidae	2019	2019-07-23	<LOQ	8	<LOQ	8	<LOQ	8	<LOQ	8	µg/kg eq
188	Mytilus Galloprovincialis	Mytilidae	2019	2019-07-24	90	8	<LOQ	8	<LOQ	8	<LOQ	8	µg/kg eq
189	Mytilus Galloprovincialis	Mytilidae	2019	2019-07-24	<LOQ	8	<LOQ	8	<LOQ	8	<LOQ	8	µg/kg eq
190	Mytilus Galloprovincialis	Mytilidae	2019	2019-07-25	<LOQ	8	<LOQ	8	<LOQ	8	<LOQ	8	µg/kg eq
191	Mytilus Galloprovincialis	Mytilidae	2019	2019-07-25	<LOQ	8	<LOQ	8	<LOQ	8	<LOQ	8	µg/kg eq
192	Mytilus Galloprovincialis	Mytilidae	2019	2019-07-25	<LOQ	8	<LOQ	8	<LOQ	8	<LOQ	8	µg/kg eq
193	Mytilus Galloprovincialis	Mytilidae	2019	2019-07-25	<LOQ	8	<LOQ	8	<LOQ	8	<LOQ	8	µg/kg eq
194	Mytilus Galloprovincialis	Mytilidae	2019	2019-07-25	<LOQ	8	<LOQ	8	<LOQ	8	<LOQ	8	µg/kg eq
195	Mytilus Galloprovincialis	Mytilidae	2019	2019-07-27	<LOQ	8	<LOQ	8	<LOQ	8	<LOQ	8	µg/kg eq
196	Cardium Edule	Cardiidae	2019	2019-07-30	<LOQ	8	<LOQ	8	<LOQ	8	<LOQ	8	µg/kg eq
197	Mytilus Galloprovincialis	Mytilidae	2019	2019-08-01	<LOQ	8	<LOQ	8	<LOQ	8	<LOQ	8	µg/kg eq
198	Mytilus Galloprovincialis	Mytilidae	2019	2019-08-01	<LOQ	8	<LOQ	8	<LOQ	8	<LOQ	8	µg/kg eq
199	Mytilus Galloprovincialis	Mytilidae	2019	2019-08-01	<LOQ	8	43	8	<LOQ	8	<LOQ	8	µg/kg eq
200	Venus Gallina	Veneridae	2019	2019-08-01	<LOQ	8	<LOQ	8	<LOQ	8	<LOQ	8	µg/kg eq
201	Crassostrea Gigas	Ostreidae	2019	2019-08-02	<LOQ	8	<LOQ	8	<LOQ	8	<LOQ	8	µg/kg eq
202	Mytilus Galloprovincialis	Mytilidae	2019	2019-08-05	<LOQ	8	<LOQ	8	<LOQ	8	<LOQ	8	µg/kg eq
203	Mytilus Galloprovincialis	Mytilidae	2019	2019-08-08	<LOQ	8	<LOQ	8	<LOQ	8	<LOQ	8	µg/kg eq
204	Mytilus Galloprovincialis	Mytilidae	2019	2019-08-08	<LOQ	8	<LOQ	8	<LOQ	8	<LOQ	8	µg/kg eq
205	Crassostrea Gigas	Ostreidae	2019	2019-08-08	<LOQ	8	<LOQ	8	<LOQ	8	<LOQ	8	µg/kg eq
206	Venus Gallina	Veneridae	2019	2019-08-08	<LOQ	8	<LOQ	8	<LOQ	8	<LOQ	8	µg/kg eq
207	Mytilus Galloprovincialis	Mytilidae	2019	2019-08-08	60	8	<LOQ	8	<LOQ	8	<LOQ	8	µg/kg eq
208	Mytilus Galloprovincialis	Mytilidae	2019	2019-08-12	<LOQ	8	<LOQ	8	<LOQ	8	<LOQ	8	µg/kg eq
209	Mytilus Galloprovincialis	Mytilidae	2019	2019-08-13	<LOQ	8	<LOQ	8	<LOQ	8	<LOQ	8	µg/kg eq
210	Mytilus Galloprovincialis	Mytilidae	2019	2019-08-16	<LOQ	8	<LOQ	8	<LOQ	8	<LOQ	8	µg/kg eq
211	Mytilus Galloprovincialis	Mytilidae	2019	2019-08-16	<LOQ	8	<LOQ	8	<LOQ	8	<LOQ	8	µg/kg eq
212	Mytilus Galloprovincialis	Mytilidae	2019	2019-08-19	<LOQ	8	<LOQ	8	<LOQ	8	<LOQ	8	µg/kg eq
213	Mytilus Galloprovincialis	Mytilidae	2019	2019-08-20	<LOQ	8	<LOQ	8	<LOQ	8	<LOQ	8	µg/kg eq
214	Mytilus Galloprovincialis	Mytilidae	2019	2019-08-20	<LOQ	8	<LOQ	8	<LOQ	8	<LOQ	8	µg/kg eq
215	Mytilus Galloprovincialis	Mytilidae	2019	2019-08-20	<LOQ	8	<LOQ	8	<LOQ	8	<LOQ	8	µg/kg eq
216	Mytilus Galloprovincialis	Mytilidae	2019	2019-08-20	<LOQ	8	<LOQ	8	<LOQ	8	<LOQ	8	µg/kg eq
217	Ostrea Edulis	Ostreidae	2019	2019-08-22	<LOQ	8	<LOQ	8	<LOQ	8	<LOQ	8	µg/kg eq
218	Mytilus Galloprovincialis	Mytilidae	2019	2019-08-22	<LOQ	8	<LOQ	8	<LOQ	8	<LOQ	8	µg/kg eq
219	Mytilus Galloprovincialis	Mytilidae	2019	2019-08-22	<LOQ	8	<LOQ	8	<LOQ	8	<LOQ	8	µg/kg eq
220	Mytilus Galloprovincialis	Mytilidae	2019	2019-08-22	<LOQ	8	<LOQ	8	<LOQ	8	<LOQ	8	µg/kg eq
221	Mytilus Galloprovincialis	Mytilidae	2019	2019-08-22	<LOQ	8	31	8	<LOQ	8	<LOQ	8	µg/kg eq
222	Venus Gallina	Veneridae	2019	2019-08-22	<LOQ	8	<LOQ	8	<LOQ	8	<LOQ	8	µg/kg eq
223	Mytilus Galloprovincialis	Mytilidae	2019	2019-08-27	<LOQ	8	<LOQ	8	<LOQ	8	<LOQ	8	µg/kg eq
224	Mytilus Galloprovincialis	Mytilidae	2019	2019-08-29	<LOQ	8	<LOQ	8	<LOQ	8	<LOQ	8	µg/kg eq
225	Venus Gallina	Veneridae	2019	2019-08-29	<LOQ	8	<LOQ	8	<LOQ	8	<LOQ	8	µg/kg eq
226	Mytilus Galloprovincialis	Mytilidae	2019	2019-08-29	<LOQ	8	<LOQ	8	<LOQ	8	<LOQ	8	µg/kg eq
227	Mytilus Galloprovincialis	Mytilidae	2019	2019-08-30	<LOQ	8	<LOQ	8	<LOQ	8	<LOQ	8	µg/kg eq
228	Mytilus Galloprovincialis	Mytilidae	2019	2019-08-31	<LOQ	8	<LOQ	8	<LOQ	8	<LOQ	8	µg/kg eq
229	Mytilus Galloprovincialis	Mytilidae	2019	2019-08-31	<LOQ	8	<LOQ	8	<LOQ	8	<LOQ	8	µg/kg eq
230	Mytilus Galloprovincialis	Mytilidae	2019	2019-09-03	<LOQ	8	<LOQ	8	<LOQ	8	<LOQ	8	µg/kg eq
231	Mytilus Galloprovincialis	Mytilidae	2019	2019-09-03	<LOQ	8	<LOQ	8	<LOQ	8	<LOQ	8	µg/kg eq
232	Mytilus Galloprovincialis	Mytilidae	2019	2019-09-05	<LOQ	8	<LOQ	8	<LOQ	8	<LOQ	8	µg/kg eq
233	Mytilus Galloprovincialis	Mytilidae	2019	2019-09-06	<LOQ	8	<LOQ	8	<LOQ	8	<LOQ	8	µg/kg eq
234	Mytilus Galloprovincialis	Mytilidae	2019	2019-09-06	<LOQ	8	<LOQ	8	<LOQ	8	<LOQ	8	µg/kg eq
235	Mytilus Galloprovincialis	Mytilidae	2019	2019-09-07	<LOQ	8	<LOQ	8	<LOQ	8	<LOQ	8	µg/kg eq
236	Mytilus Galloprovincialis	Mytilidae	2019	2019-09-07	<LOQ	8	<LOQ	8	<LOQ	8	<LOQ	8	µg/kg eq
237	Mytilus Galloprovincialis	Mytilidae	2019	2019-09-10	<LOQ	8	<LOQ	8	<LOQ	8	<LOQ	8	µg/kg eq
238	Mytilus Galloprovincialis	Mytilidae	2019	2019-09-10	<LOQ	8	<LOQ	8	<LOQ	8	<LOQ	8	µg/kg eq
239	Mytilus Galloprovincialis	Mytilidae	2019	2019-09-12	<LOQ	8	<LOQ	8	<LOQ	8	<LOQ	8	µg/kg eq
240	Mytilus Galloprovincialis	Mytilidae	2019	2019-09-12	<LOQ	8	<LOQ	8	<LOQ	8	<LOQ	8	µg/kg eq
241	Mytilus Galloprovincialis	Mytilidae	2019	2019-09-14	<LOQ	8	<LOQ	8	<LOQ	8	<LOQ	8	µg/kg eq
242	Mytilus Galloprovincialis	Mytilidae	2019	2019-09-14	<LOQ	8	<LOQ	8	<LOQ	8	<LOQ	8	µg/kg eq
243	Mytilus Galloprovincialis	Mytilidae	2019	2019-09-17	<LOQ	8	<LOQ	8	<LOQ	8	<LOQ	8	µg/kg eq
244	Mytilus Galloprovincialis	Mytilidae	2019	2019-09-18	35	8	<LOQ	8	<LOQ	8	<LOQ	8	µg/kg eq
245	Mytilus Galloprovincialis	Mytilidae	2019	2019-09-19	<LOQ	8	<LOQ	8	<LOQ	8	<LOQ	8	µg/kg eq
246	Mytilus Galloprovincialis	Mytilidae	2019	2019-09-19	<LOQ	8	<LOQ	8	<LOQ	8	<LOQ	8	µg/kg eq
247	Crassostrea Gigas	Ostreidae	2019	2019-09-19	<LOQ	8	<LOQ	8	<LOQ	8	<LOQ	8	µg/kg eq
248	Mytilus Galloprovincialis	Mytilidae	2019	2019-09-19	<LOQ	8	<LOQ	8	<LOQ	8	<LOQ	8	µg/kg eq
249	Mytilus Galloprovincialis	Mytilidae	2019	2019-09-26	<LOQ	8	620	8	<LOQ	8	<LOQ	8	µg/kg eq
250	Mytilus Galloprovincialis	Mytilidae	2019	2019-09-26	<LOQ	8	<LOQ	8	<LOQ	8	<LOQ	8	µg/kg eq
251	Mytilus Galloprovincialis	Mytilidae	2019	2019-09-26	<LOQ	8	<LOQ	8	<LOQ	8	<LOQ	8	µg/kg eq
252	Mytilus Galloprovincialis	Mytilidae	2019	2019-09-26	<LOQ	8	<LOQ	8	<LOQ	8	<LOQ	8	µg/kg eq
253	Mytilus Galloprovincialis	Mytilidae	2019	2019-09-26	<LOQ	8	<LOQ	8	<LOQ	8	<LOQ	8	µg/kg eq
254	Mytilus Galloprovincialis	Mytilidae	2019	2019-10-01	<LOQ	8	<LOQ	8	<LOQ	8	<LOQ	8	µg/kg eq
255	Mytilus Galloprovincialis	Mytilidae	2019	2019-10-01	<LOQ	8	<LOQ	8	<LOQ	8	<LOQ	8	µg/kg eq
256	Mytilus Galloprovincialis	Mytilidae	2019	2019-10-01	<LOQ	8	<LOQ	8	<LOQ	8	<LOQ	8	µg/kg eq
257	Venus Gallina	Veneridae	2019	2019-10-01	<LOQ	8	<LOQ	8	<LOQ	8	<LOQ	8	µg/kg eq
258	Mytilus Galloprovincialis	Mytilidae	2019	2019-10-02	13	8	<LOQ	8	<LOQ	8	<LOQ	8	µg/kg eq
259	Mytilus Galloprovincialis	Mytilidae	2019	2019-10-03	<LOQ	8	54	8	<LOQ	8	<LOQ	8	µg/kg eq
260	Mytilus Galloprovincialis	Mytilidae	2019	2019-10-05	<LOQ	8	<LOQ	8	<LOQ	8	<LOQ	8	µg/kg eq
261	Mytilus Galloprovincialis	Mytilidae	2019	2019-10-05	<LOQ	8	<LOQ	8	<LOQ	8	<LOQ	8	µg/kg eq
262	Mytilus Galloprovincialis	Mytilidae	2019	2019-10-05	<LOQ	8	<LOQ	8	<LOQ	8	<LOQ	8	µg/kg eq
263	Crassostrea Gigas	Ostreidae	2019	2019-10-05	<LOQ	8	<LOQ	8	<LOQ	8	<LOQ	8	µg/kg eq
264	Mytilus Galloprovincialis	Mytilidae	2019	2019-10-10	<LOQ	8	<LOQ	8	<LOQ	8	<LOQ	8	µg/kg eq
265	Mytilus Galloprovincialis	Mytilidae	2019	2019-10-10	<LOQ	8	<LOQ	8	<LOQ	8	<LOQ	8	µg/kg eq
266	Mytilus Galloprovincialis	Mytilidae	2019	2019-10-10	<LOQ	8	<LOQ	8	<LOQ	8	<LOQ	8	µg/kg eq
267	Mytilus Galloprovincialis	Mytilidae	2019	2019-10-10	<LOQ	8	<LOQ	8	<LOQ	8	<LOQ	8	µg/kg eq
268	Mytilus Galloprovincialis	Mytilidae	2019	2019-10-14	<LOQ	8	<LOQ	8	<LOQ	8	<LOQ	8	µg/kg eq
269	Mytilus Galloprovincialis	Mytilidae	2019	2019-10-16	23	8	<LOQ	8	<LOQ	8	<LOQ	8	µg/kg eq
270	Mytilus Galloprovincialis	Mytilidae	2019	2019-10-17	<LOQ	8	20	8	<LOQ	8	<LOQ	8	µg/kg eq
271	Mytilus Galloprovincialis	Mytilidae	2019	2019-10-17	<LOQ	8	15	8	<LOQ	8	<LOQ	8	µg/kg eq
272	Mytilus Galloprovincialis	Mytilidae	2019	2019-10-17	<LOQ	8	<LOQ	8	<LOQ	8	<LOQ	8	µg/kg eq
273	Mytilus Galloprovincialis	Mytilidae	2019	2019-10-17	<LOQ	8	<LOQ	8	<LOQ	8	<LOQ	8	µg/kg eq
274	Mytilus Galloprovincialis	Mytilidae	2019	2019-10-17	48	8	<LOQ	8	<LOQ	8	<LOQ	8	µg/kg eq
275	Venus Verrucosa	Veneridae	2019	2019-10-19	<LOQ	8	<LOQ	8	<LOQ	8	<LOQ	8	µg/kg eq
276	Mytilus Galloprovincialis	Mytilidae	2019	2019-10-22	<LOQ	8	<LOQ	8	<LOQ	8	<LOQ	8	µg/kg eq
277	Mytilus Galloprovincialis	Mytilidae	2019	2019-10-22	<LOQ	8	<LOQ	8	<LOQ	8	<LOQ	8	µg/kg eq
278	Mytilus Galloprovincialis	Mytilidae	2019	2019-10-22	40	8	<LOQ	8	<LOQ	8	<LOQ	8	µg/kg eq
279	Mytilus Galloprovincialis	Mytilidae	2019	2019-10-22	50	8	<LOQ	8	<LOQ	8	<LOQ	8	µg/kg eq
280	Venus Gallina	Veneridae	2019	2019-10-22	<LOQ	8	<LOQ	8	<LOQ	8	<LOQ	8	µg/kg eq
281	Mytilus Galloprovincialis	Mytilidae	2019	2019-10-24	<LOQ	8	<LOQ	8	<LOQ	8	<LOQ	8	µg/kg eq
282	Mytilus Galloprovincialis	Mytilidae	2019	2019-10-24	<LOQ	8	<LOQ	8	<LOQ	8	<LOQ	8	µg/kg eq
283	Mytilus Galloprovincialis	Mytilidae	2019	2019-10-24	<LOQ	8	<LOQ	8	<LOQ	8	<LOQ	8	µg/kg eq
284	Mytilus Galloprovincialis	Mytilidae	2019	2019-10-24	<LOQ	8	<LOQ	8	<LOQ	8	<LOQ	8	µg/kg eq
285	Cardium Edule	Cardiidae	2019	2019-10-24	<LOQ	8	<LOQ	8	<LOQ	8	<LOQ	8	µg/kg eq
286	Mytilus Galloprovincialis	Mytilidae	2019	2019-10-24	<LOQ	8	<LOQ	8	<LOQ	8	<LOQ	8	µg/kg eq
287	Mytilus Galloprovincialis	Mytilidae	2019	2019-10-24	40	8	<LOQ	8	<LOQ	8	<LOQ	8	µg/kg eq
288	Mytilus Galloprovincialis	Mytilidae	2019	2019-10-29	<LOQ	8	63	8	<LOQ	8	<LOQ	8	µg/kg eq
289	Mytilus Galloprovincialis	Mytilidae	2019	2019-10-29	<LOQ	8	63	8	<LOQ	8	<LOQ	8	µg/kg eq
290	Mytilus Galloprovincialis	Mytilidae	2019	2019-10-29	<LOQ	8	66	8	<LOQ	8	<LOQ	8	µg/kg eq
291	Mytilus Galloprovincialis	Mytilidae	2019	2019-10-29	<LOQ	8	56	8	<LOQ	8	<LOQ	8	µg/kg eq
292	Mytilus Galloprovincialis	Mytilidae	2019	2019-10-30	<LOQ	8	<LOQ	8	<LOQ	8	<LOQ	8	µg/kg eq
293	Mytilus Galloprovincialis	Mytilidae	2019	2019-11-05	<LOQ	8	<LOQ	8	<LOQ	8	<LOQ	8	µg/kg eq
294	Mytilus Galloprovincialis	Mytilidae	2019	2021-11-05	<LOQ	8	<LOQ	8	<LOQ	8	<LOQ	8	µg/kg eq
295	Mytilus Galloprovincialis	Mytilidae	2019	2019-11-05	<LOQ	8	<LOQ	8	<LOQ	8	<LOQ	8	µg/kg eq
296	Mytilus Galloprovincialis	Mytilidae	2019	2019-11-07	<LOQ	8	<LOQ	8	<LOQ	8	<LOQ	8	µg/kg eq
297	Mytilus Galloprovincialis	Mytilidae	2019	2019-11-07	<LOQ	8	<LOQ	8	<LOQ	8	<LOQ	8	µg/kg eq
298	Cardium Edule	Cardiidae	2019	2019-11-07	<LOQ	8	<LOQ	8	<LOQ	8	<LOQ	8	µg/kg eq
299	Venus Gallina	Veneridae	2019	2019-11-07	<LOQ	8	<LOQ	8	<LOQ	8	<LOQ	8	µg/kg eq
300	Crassostrea Gigas	Ostreidae	2019	2019-11-07	<LOQ	8	<LOQ	8	<LOQ	8	<LOQ	8	µg/kg eq
301	Mytilus Galloprovincialis	Mytilidae	2019	2019-11-14	<LOQ	8	<LOQ	8	<LOQ	8	<LOQ	8	µg/kg eq
302	Mytilus Galloprovincialis	Mytilidae	2019	2019-11-14	<LOQ	8	<LOQ	8	<LOQ	8	<LOQ	8	µg/kg eq
303	Mytilus Galloprovincialis	Mytilidae	2019	2019-11-14	<LOQ	8	<LOQ	8	<LOQ	8	<LOQ	8	µg/kg eq
304	Mytilus Galloprovincialis	Mytilidae	2019	2019-11-14	110	8	48	8	<LOQ	8	<LOQ	8	µg/kg eq
305	Mytilus Galloprovincialis	Mytilidae	2019	2019-11-18	<LOQ	8	<LOQ	8	<LOQ	8	<LOQ	8	µg/kg eq
306	Mytilus Galloprovincialis	Mytilidae	2019	2019-11-19	<LOQ	8	<LOQ	8	<LOQ	8	<LOQ	8	µg/kg eq
307	Mytilus Galloprovincialis	Mytilidae	2019	2019-11-21	<LOQ	8	<LOQ	8	<LOQ	8	<LOQ	8	µg/kg eq
308	Mytilus Galloprovincialis	Mytilidae	2019	2019-11-21	<LOQ	8	<LOQ	8	<LOQ	8	<LOQ	8	µg/kg eq
309	Mytilus Galloprovincialis	Mytilidae	2019	2019-11-21	<LOQ	8	<LOQ	8	<LOQ	8	<LOQ	8	µg/kg eq
310	Mytilus Galloprovincialis	Mytilidae	2019	2019-11-21	<LOQ	8	<LOQ	8	<LOQ	8	<LOQ	8	µg/kg eq
311	Crassostrea Gigas	Ostreidae	2019	2019-11-21	<LOQ	8	<LOQ	8	<LOQ	8	<LOQ	8	µg/kg eq
312	Meretrix Lyrata	Veneridae	2019	2019-11-26	<LOQ	8	<LOQ	8	<LOQ	8	<LOQ	8	µg/kg eq
313	Mytilus Galloprovincialis	Mytilidae	2019	2019-11-28	<LOQ	8	<LOQ	8	<LOQ	8	<LOQ	8	µg/kg eq
314	Mytilus Galloprovincialis	Mytilidae	2019	2019-11-28	<LOQ	8	<LOQ	8	<LOQ	8	<LOQ	8	µg/kg eq
315	Crassostrea Gigas	Ostreidae	2019	2019-11-29	<LOQ	8	<LOQ	8	<LOQ	8	<LOQ	8	µg/kg eq
316	Mytilus Galloprovincialis	Mytilidae	2019	2019-12-03	<LOQ	8	<LOQ	8	<LOQ	8	<LOQ	8	µg/kg eq
317	Mytilus Galloprovincialis	Mytilidae	2019	2019-12-03	<LOQ	8	<LOQ	8	<LOQ	8	<LOQ	8	µg/kg eq
318	Venus Gallina	Veneridae	2019	2019-12-03	<LOQ	8	<LOQ	8	<LOQ	8	<LOQ	8	µg/kg eq
319	Crassostrea Gigas	Ostreidae	2019	2019-12-05	<LOQ	8	<LOQ	8	<LOQ	8	<LOQ	8	µg/kg eq
320	Mytilus Galloprovincialis	Mytilidae	2019	2019-12-09	<LOQ	8	38	8	<LOQ	8	<LOQ	8	µg/kg eq
321	Mytilus Galloprovincialis	Mytilidae	2019	2019-12-09	<LOQ	8	<LOQ	8	<LOQ	8	<LOQ	8	µg/kg eq
322	Crassostrea Gigas	Ostreidae	2019	2019-12-09	<LOQ	8	<LOQ	8	<LOQ	8	<LOQ	8	µg/kg eq
323	Mytilus Galloprovincialis	Mytilidae	2019	2019-12-10	<LOQ	8	84	8	<LOQ	8	<LOQ	8	µg/kg eq
324	Mytilus Galloprovincialis	Mytilidae	2019	2019-12-10	<LOQ	8	117	8	<LOQ	8	<LOQ	8	µg/kg eq
325	Mytilus Galloprovincialis	Mytilidae	2019	2019-12-12	<LOQ	8	<LOQ	8	<LOQ	8	<LOQ	8	µg/kg eq
326	Mytilus Galloprovincialis	Mytilidae	2019	2019-12-12	30	8	<LOQ	8	<LOQ	8	<LOQ	8	µg/kg eq
327	Mytilus Galloprovincialis	Mytilidae	2019	2019-12-12	40	8	<LOQ	8	<LOQ	8	<LOQ	8	µg/kg eq
328	Mytilus Galloprovincialis	Mytilidae	2019	2019-12-12	40	8	16	8	<LOQ	8	<LOQ	8	µg/kg eq
329	Crassostrea Gigas	Ostreidae	2019	2019-12-12	<LOQ	8	30	8	<LOQ	8	<LOQ	8	µg/kg eq
330	Mytilus Galloprovincialis	Mytilidae	2019	2019-12-16	<LOQ	8	26	8	<LOQ	8	<LOQ	8	µg/kg eq
331	Mytilus Galloprovincialis	Mytilidae	2019	2019-12-19	<LOQ	8	47	8	<LOQ	8	<LOQ	8	µg/kg eq
332	Mytilus Galloprovincialis	Mytilidae	2019	2019-12-19	70	8	38	8	<LOQ	8	<LOQ	8	µg/kg eq
333	Mytilus Galloprovincialis	Mytilidae	2019	2019-12-23	<LOQ	8	<LOQ	8	<LOQ	8	<LOQ	8	µg/kg eq
334	Callista Chione	Veneridae	2019	2019-12-23	<LOQ	8	<LOQ	8	<LOQ	8	<LOQ	8	µg/kg eq
335	Mytilus Galloprovincialis	Mytilidae	2019	2019-12-27	<LOQ	8	<LOQ	8	<LOQ	8	<LOQ	8	µg/kg eq
336	Mytilus Galloprovincialis	Mytilidae	2019	2019-12-27	<LOQ	8	<LOQ	8	<LOQ	8	<LOQ	8	µg/kg eq
337	Mytilus Galloprovincialis	Mytilidae	2020	2020-10-09	<LOQ	8	46	8	<LOQ	8	<LOQ	8	µg/kg eq
338	Mytilus Galloprovincialis	Mytilidae	2020	2020-10-09	<LOQ	8	57	8	<LOQ	8	<LOQ	8	µg/kg eq
339	Mytilus Galloprovincialis	Mytilidae	2020	2020-10-09	<LOQ	8	<LOQ	8	<LOQ	8	<LOQ	8	µg/kg eq
340	Mytilus Galloprovincialis	Mytilidae	2020	2020-10-09	<LOQ	8	<LOQ	8	<LOQ	8	<LOQ	8	µg/kg eq
341	Mytilus Galloprovincialis	Mytilidae	2020	2020-10-09	<LOQ	8	<LOQ	8	<LOQ	8	<LOQ	8	µg/kg eq
342	Mytilus Galloprovincialis	Mytilidae	2020	2020-10-09	<LOQ	8	26	8	<LOQ	8	<LOQ	8	µg/kg eq
343	Crassostrea Gigas	Ostreidae	2020	2020-10-09	<LOQ	8	<LOQ	8	<LOQ	8	<LOQ	8	µg/kg eq
344	Ostrea Edulis	Ostreidae	2020	2020-01-13	<LOQ	8	<LOQ	8	<LOQ	8	<LOQ	8	µg/kg eq
345	Mytilus Galloprovincialis	Mytilidae	2020	2020-01-13	<LOQ	8	140	8	<LOQ	8	<LOQ	8	µg/kg eq
346	Mytilus Galloprovincialis	Mytilidae	2020	2020-01-16	30	8	37	8	<LOQ	8	<LOQ	8	µg/kg eq
347	Mytilus Galloprovincialis	Mytilidae	2020	2020-01-16	44	8	36	8	<LOQ	8	<LOQ	8	µg/kg eq
348	Mytilus Galloprovincialis	Mytilidae	2020	2020-01-16	30	8	47	8	<LOQ	8	<LOQ	8	µg/kg eq
349	Mytilus Galloprovincialis	Mytilidae	2020	2020-01-16	30	8	31	8	<LOQ	8	<LOQ	8	µg/kg eq
350	Crassostrea Gigas	Ostreidae	2020	2020-01-16	<LOQ	8	<LOQ	8	<LOQ	8	<LOQ	8	µg/kg eq
351	Mytilus Galloprovincialis	Mytilidae	2020	2020-01-17	60	8	23	8	<LOQ	8	<LOQ	8	µg/kg eq
352	Mytilus Galloprovincialis	Mytilidae	2020	2020-01-21	<LOQ	8	<LOQ	8	<LOQ	8	<LOQ	8	µg/kg eq
353	Mytilus Galloprovincialis	Mytilidae	2020	2020-01-23	30	8	26	8	<LOQ	8	<LOQ	8	µg/kg eq
354	Mytilus Galloprovincialis	Mytilidae	2020	2020-01-23	50	8	40	8	<LOQ	8	<LOQ	8	µg/kg eq
355	Mytilus Galloprovincialis	Mytilidae	2020	2020-01-23	<LOQ	8	18	8	<LOQ	8	<LOQ	8	µg/kg eq
356	Crassostrea Gigas	Ostreidae	2020	2020-01-23	<LOQ	8	30	8	<LOQ	8	<LOQ	8	µg/kg eq
357	Mytilus Galloprovincialis	Mytilidae	2020	2020-01-24	<LOQ	8	85	8	<LOQ	8	<LOQ	8	µg/kg eq
358	Mytilus Galloprovincialis	Mytilidae	2020	2020-01-28	<LOQ	8	31	8	<LOQ	8	<LOQ	8	µg/kg eq
359	Mytilus Galloprovincialis	Mytilidae	2020	2020-01-28	41	8	46	8	<LOQ	8	<LOQ	8	µg/kg eq
360	Mytilus Galloprovincialis	Mytilidae	2020	2020-01-28	30	8	33	8	<LOQ	8	<LOQ	8	µg/kg eq
361	Mytilus Galloprovincialis	Mytilidae	2020	2020-01-30	<LOQ	8	<LOQ	8	<LOQ	8	<LOQ	8	µg/kg eq
362	Mytilus Galloprovincialis	Mytilidae	2020	2020-01-30	<LOQ	8	<LOQ	8	<LOQ	8	<LOQ	8	µg/kg eq
363	Ostrea Edulis	Ostreidae	2020	2020-01-30	<LOQ	8	<LOQ	8	<LOQ	8	<LOQ	8	µg/kg eq
364	Mytilus Galloprovincialis	Mytilidae	2020	2020-01-30	<LOQ	8	<LOQ	8	<LOQ	8	<LOQ	8	µg/kg eq
365	Crassostrea Gigas	Ostreidae	2020	2020-01-31	<LOQ	8	<LOQ	8	<LOQ	8	<LOQ	8	µg/kg eq
366	Mytilus Galloprovincialis	Mytilidae	2020	2020-02-03	<LOQ	8	<LOQ	8	<LOQ	8	<LOQ	8	µg/kg eq
367	Mytilus Galloprovincialis	Mytilidae	2020	2020-02-06	<LOQ	8	24	8	<LOQ	8	<LOQ	8	µg/kg eq
368	Mytilus Galloprovincialis	Mytilidae	2020	2020-02-06	<LOQ	8	<LOQ	8	<LOQ	8	<LOQ	8	µg/kg eq
369	Mytilus Galloprovincialis	Mytilidae	2020	2020-02-11	<LOQ	8	<LOQ	8	<LOQ	8	<LOQ	8	µg/kg eq
370	Mytilus Galloprovincialis	Mytilidae	2020	2020-02-11	<LOQ	8	<LOQ	8	<LOQ	8	<LOQ	8	µg/kg eq
371	Mytilus Galloprovincialis	Mytilidae	2020	2020-02-11	<LOQ	8	19	8	<LOQ	8	<LOQ	8	µg/kg eq
372	Mytilus Galloprovincialis	Mytilidae	2020	2020-02-11	30	8	17	8	<LOQ	8	<LOQ	8	µg/kg eq
373	Mytilus Galloprovincialis	Mytilidae	2020	2020-02-11	<LOQ	8	<LOQ	8	<LOQ	8	<LOQ	8	µg/kg eq
374	Crassostrea Gigas	Ostreidae	2020	2020-02-13	<LOQ	8	<LOQ	8	<LOQ	8	<LOQ	8	µg/kg eq
375	Mytilus Galloprovincialis	Mytilidae	2020	2020-02-17	<LOQ	8	18	8	<LOQ	8	<LOQ	8	µg/kg eq
376	Mytilus Galloprovincialis	Mytilidae	2020	2020-02-17	<LOQ	8	<LOQ	8	<LOQ	8	<LOQ	8	µg/kg eq
377	Mytilus Galloprovincialis	Mytilidae	2020	2020-02-17	<LOQ	8	25	8	<LOQ	8	<LOQ	8	µg/kg eq
378	Mytilus Galloprovincialis	Mytilidae	2020	2020-02-17	<LOQ	8	<LOQ	8	<LOQ	8	<LOQ	8	µg/kg eq
379	Mytilus Galloprovincialis	Mytilidae	2020	2020-02-18	60	8	<LOQ	8	<LOQ	8	<LOQ	8	µg/kg eq
380	Ostrea Edulis	Ostreidae	2020	2020-02-18	<LOQ	8	<LOQ	8	<LOQ	8	<LOQ	8	µg/kg eq
381	Mytilus Galloprovincialis	Mytilidae	2020	2020-02-18	<LOQ	8	<LOQ	8	<LOQ	8	<LOQ	8	µg/kg eq
382	Mytilus Galloprovincialis	Mytilidae	2020	2020-02-20	41	8	<LOQ	8	<LOQ	8	<LOQ	8	µg/kg eq
383	Mytilus Galloprovincialis	Mytilidae	2020	2020-02-20	<LOQ	8	<LOQ	8	<LOQ	8	<LOQ	8	µg/kg eq
384	Mytilus Galloprovincialis	Mytilidae	2020	2020-02-20	<LOQ	8	<LOQ	8	<LOQ	8	<LOQ	8	µg/kg eq
385	Crassostrea Gigas	Ostreidae	2020	2020-02-21	<LOQ	8	18	8	<LOQ	8	<LOQ	8	µg/kg eq
386	Mytilus Galloprovincialis	Mytilidae	2020	2020-02-24	<LOQ	8	19	8	<LOQ	8	<LOQ	8	µg/kg eq
387	Mytilus Galloprovincialis	Mytilidae	2020	2020-02-25	<LOQ	8	<LOQ	8	<LOQ	8	<LOQ	8	µg/kg eq
388	Mytilus Galloprovincialis	Mytilidae	2020	2020-02-27	50	8	24	8	<LOQ	8	<LOQ	8	µg/kg eq
389	Mytilus Galloprovincialis	Mytilidae	2020	2020-02-27	70	8	25	8	<LOQ	8	<LOQ	8	µg/kg eq
390	Mytilus Galloprovincialis	Mytilidae	2020	2020-02-27	60	8	17	8	<LOQ	8	<LOQ	8	µg/kg eq
391	Crassostrea Gigas	Ostreidae	2020	2020-02-28	<LOQ	8	19	8	<LOQ	8	<LOQ	8	µg/kg eq
392	Meretrix Lyrata	Veneridae	2020	2020-03-03	<LOQ	8	<LOQ	8	<LOQ	8	<LOQ	8	µg/kg eq
393	Mytilus Galloprovincialis	Mytilidae	2020	2020-03-03	<LOQ	8	47	8	<LOQ	8	<LOQ	8	µg/kg eq
394	Mytilus Galloprovincialis	Mytilidae	2020	2020-03-03	<LOQ	8	25	8	<LOQ	8	<LOQ	8	µg/kg eq
395	Mytilus Galloprovincialis	Mytilidae	2020	2020-03-05	<LOQ	8	<LOQ	8	<LOQ	8	<LOQ	8	µg/kg eq
396	Mytilus Galloprovincialis	Mytilidae	2020	2020-03-05	<LOQ	8	<LOQ	8	<LOQ	8	<LOQ	8	µg/kg eq
397	Crassostrea Gigas	Ostreidae	2020	2020-03-06	<LOQ	8	<LOQ	8	<LOQ	8	<LOQ	8	µg/kg eq
398	Mytilus Galloprovincialis	Mytilidae	2020	2020-03-07	30	8	<LOQ	8	<LOQ	8	<LOQ	8	µg/kg eq
399	Mytilus Galloprovincialis	Mytilidae	2020	2020-03-09	<LOQ	8	<LOQ	8	<LOQ	8	<LOQ	8	µg/kg eq
400	Ostrea Edulis	Ostreidae	2020	2020-03-12	<LOQ	8	<LOQ	8	<LOQ	8	<LOQ	8	µg/kg eq
401	Mytilus Galloprovincialis	Mytilidae	2020	2020-03-12	<LOQ	8	<LOQ	8	<LOQ	8	<LOQ	8	µg/kg eq
402	Mytilus Galloprovincialis	Mytilidae	2020	2020-03-12	<LOQ	8	<LOQ	8	<LOQ	8	<LOQ	8	µg/kg eq
403	Mytilus Galloprovincialis	Mytilidae	2020	2020-03-12	<LOQ	8	<LOQ	8	<LOQ	8	<LOQ	8	µg/kg eq
404	Mytilus Galloprovincialis	Mytilidae	2020	2020-03-12	<LOQ	8	<LOQ	8	<LOQ	8	<LOQ	8	µg/kg eq
405	Mytilus Galloprovincialis	Mytilidae	2020	2020-03-17	<LOQ	8	<LOQ	8	<LOQ	8	<LOQ	8	µg/kg eq
406	Mytilus Galloprovincialis	Mytilidae	2020	2020-03-20	<LOQ	8	<LOQ	8	<LOQ	8	<LOQ	8	µg/kg eq
407	Mytilus Galloprovincialis	Mytilidae	2020	2020-03-27	<LOQ	8	<LOQ	8	<LOQ	8	<LOQ	8	µg/kg eq
408	Mytilus Galloprovincialis	Mytilidae	2020	2020-03-27	47	8	<LOQ	8	<LOQ	8	<LOQ	8	µg/kg eq
409	Crassostrea Gigas	Ostreidae	2020	2020-03-27	<LOQ	8	<LOQ	8	<LOQ	8	<LOQ	8	µg/kg eq
410	Mytilus Galloprovincialis	Mytilidae	2020	2020-03-31	<LOQ	8	<LOQ	8	<LOQ	8	<LOQ	8	µg/kg eq
411	Crassostrea Gigas	Ostreidae	2020	2020-03-31	<LOQ	8	<LOQ	8	<LOQ	8	<LOQ	8	µg/kg eq
412	Mytilus Galloprovincialis	Mytilidae	2020	2020-04-01	59	8	<LOQ	8	<LOQ	8	<LOQ	8	µg/kg eq
413	Crassostrea Gigas	Ostreidae	2020	2020-04-02	<LOQ	8	<LOQ	8	<LOQ	8	<LOQ	8	µg/kg eq
414	Mytilus Galloprovincialis	Mytilidae	2020	2020-04-03	<LOQ	8	<LOQ	8	<LOQ	8	<LOQ	8	µg/kg eq
415	Mytilus Galloprovincialis	Mytilidae	2020	2020-04-08	<LOQ	8	53	8	<LOQ	8	<LOQ	8	µg/kg eq
416	Mytilus Galloprovincialis	Mytilidae	2020	2020-04-08	<LOQ	8	72	8	<LOQ	8	<LOQ	8	µg/kg eq
417	Mytilus Galloprovincialis	Mytilidae	2020	2020-04-16	<LOQ	8	128	8	<LOQ	8	<LOQ	8	µg/kg eq
418	Mytilus Galloprovincialis	Mytilidae	2020	2020-04-17	<LOQ	8	38	8	<LOQ	8	<LOQ	8	µg/kg eq
419	Mytilus Galloprovincialis	Mytilidae	2020	2020-04-17	<LOQ	8	<LOQ	8	<LOQ	8	<LOQ	8	µg/kg eq
420	Mytilus Galloprovincialis	Mytilidae	2020	2020-04-17	<LOQ	8	25	8	<LOQ	8	<LOQ	8	µg/kg eq
421	Mytilus Galloprovincialis	Mytilidae	2020	2020-04-17	<LOQ	8	<LOQ	8	<LOQ	8	<LOQ	8	µg/kg eq
422	Mytilus Galloprovincialis	Mytilidae	2020	2020-04-17	<LOQ	8	78	8	<LOQ	8	<LOQ	8	µg/kg eq
423	Crassostrea Gigas	Ostreidae	2020	2020-04-17	<LOQ	8	<LOQ	8	<LOQ	8	<LOQ	8	µg/kg eq
424	Ostrea Edulis	Ostreidae	2020	2020-04-22	<LOQ	8	<LOQ	8	<LOQ	8	<LOQ	8	µg/kg eq
425	Crassostrea Gigas	Ostreidae	2020	2020-04-23	<LOQ	8	<LOQ	8	<LOQ	8	<LOQ	8	µg/kg eq
426	Mytilus Galloprovincialis	Mytilidae	2020	2020-04-24	<LOQ	8	43	8	<LOQ	8	<LOQ	8	µg/kg eq
427	Mytilus Galloprovincialis	Mytilidae	2020	2020-04-24	<LOQ	8	48	8	<LOQ	8	<LOQ	8	µg/kg eq
428	Mytilus Galloprovincialis	Mytilidae	2020	2020-04-24	<LOQ	8	267	8	<LOQ	8	<LOQ	8	µg/kg eq
429	Cardium Edule	Cardiidae	2020	2020-04-28	<LOQ	8	<LOQ	8	<LOQ	8	<LOQ	8	µg/kg eq
430	Cardium Edule	Cardiidae	2020	2020-04-29	<LOQ	8	<LOQ	8	<LOQ	8	<LOQ	8	µg/kg eq
431	Mytilus Galloprovincialis	Mytilidae	2020	2020-04-29	<LOQ	8	<LOQ	8	<LOQ	8	<LOQ	8	µg/kg eq
432	Mytilus Galloprovincialis	Mytilidae	2020	2020-04-30	<LOQ	8	36	8	<LOQ	8	<LOQ	8	µg/kg eq
433	Mytilus Galloprovincialis	Mytilidae	2020	2020-04-30	<LOQ	8	47	8	<LOQ	8	<LOQ	8	µg/kg eq
434	Mytilus Galloprovincialis	Mytilidae	2020	2020-04-30	<LOQ	8	213	8	<LOQ	8	<LOQ	8	µg/kg eq
435	Mytilus Galloprovincialis	Mytilidae	2020	2020-05-02	<LOQ	8	78	8	<LOQ	8	<LOQ	8	µg/kg eq
436	Mytilus Galloprovincialis	Mytilidae	2020	2020-05-02	<LOQ	8	<LOQ	8	<LOQ	8	<LOQ	8	µg/kg eq
437	Mytilus Galloprovincialis	Mytilidae	2020	2020-05-14	<LOQ	8	<LOQ	8	<LOQ	8	<LOQ	8	µg/kg eq
438	Mytilus Galloprovincialis	Mytilidae	2020	2020-05-14	<LOQ	8	<LOQ	8	<LOQ	8	<LOQ	8	µg/kg eq
439	Mytilus Galloprovincialis	Mytilidae	2020	2020-05-14	<LOQ	8	<LOQ	8	<LOQ	8	<LOQ	8	µg/kg eq
440	Cardium Edule	Cardiidae	2020	2020-05-14	<LOQ	8	<LOQ	8	<LOQ	8	<LOQ	8	µg/kg eq
441	Cardium Edule	Cardiidae	2020	2020-05-14	<LOQ	8	<LOQ	8	<LOQ	8	<LOQ	8	µg/kg eq
442	Mytilus Galloprovincialis	Mytilidae	2020	2020-05-14	<LOQ	8	244	8	<LOQ	8	<LOQ	8	µg/kg eq
443	Mytilus Galloprovincialis	Mytilidae	2020	2020-05-14	<LOQ	8	278	8	<LOQ	8	<LOQ	8	µg/kg eq
444	Mytilus Galloprovincialis	Mytilidae	2020	2020-05-18	<LOQ	8	90	8	<LOQ	8	<LOQ	8	µg/kg eq
445	Mytilus Galloprovincialis	Mytilidae	2020	2020-05-18	<LOQ	8	76	8	<LOQ	8	<LOQ	8	µg/kg eq
446	Mytilus Galloprovincialis	Mytilidae	2020	2020-05-19	<LOQ	8	56	8	<LOQ	8	<LOQ	8	µg/kg eq
447	Mytilus Galloprovincialis	Mytilidae	2020	2020-05-20	<LOQ	8	124	8	<LOQ	8	<LOQ	8	µg/kg eq
448	Mytilus Galloprovincialis	Mytilidae	2020	2020-05-21	<LOQ	8	<LOQ	8	<LOQ	8	<LOQ	8	µg/kg eq
449	Mytilus Galloprovincialis	Mytilidae	2020	2020-05-21	<LOQ	8	<LOQ	8	<LOQ	8	<LOQ	8	µg/kg eq
450	Mytilus Galloprovincialis	Mytilidae	2020	2020-05-21	<LOQ	8	104	8	<LOQ	8	<LOQ	8	µg/kg eq
451	Mytilus Galloprovincialis	Mytilidae	2020	2020-05-21	<LOQ	8	<LOQ	8	<LOQ	8	<LOQ	8	µg/kg eq
452	Mytilus Galloprovincialis	Mytilidae	2020	2020-05-21	<LOQ	8	<LOQ	8	<LOQ	8	<LOQ	8	µg/kg eq
453	Crassostrea Gigas	Ostreidae	2020	2020-05-21	<LOQ	8	<LOQ	8	<LOQ	8	<LOQ	8	µg/kg eq
454	Mytilus Galloprovincialis	Mytilidae	2020	2020-05-22	<LOQ	8	103	8	<LOQ	8	<LOQ	8	µg/kg eq
455	Mytilus Galloprovincialis	Mytilidae	2020	2020-05-25	<LOQ	8	112	8	<LOQ	8	<LOQ	8	µg/kg eq
456	Mytilus Galloprovincialis	Mytilidae	2020	2020-05-28	<LOQ	8	<LOQ	8	<LOQ	8	<LOQ	8	µg/kg eq
457	Mytilus Galloprovincialis	Mytilidae	2020	2020-05-28	<LOQ	8	<LOQ	8	<LOQ	8	<LOQ	8	µg/kg eq
458	Mytilus Galloprovincialis	Mytilidae	2020	2020-05-28	<LOQ	8	<LOQ	8	<LOQ	8	<LOQ	8	µg/kg eq
459	Mytilus Galloprovincialis	Mytilidae	2020	2020-06-01	<LOQ	8	84	8	<LOQ	8	<LOQ	8	µg/kg eq
460	Mytilus Galloprovincialis	Mytilidae	2020	2020-06-03	<LOQ	8	<LOQ	8	<LOQ	8	<LOQ	8	µg/kg eq
461	Mytilus Galloprovincialis	Mytilidae	2020	2020-06-04	<LOQ	8	<LOQ	8	<LOQ	8	<LOQ	8	µg/kg eq
462	Mytilus Galloprovincialis	Mytilidae	2020	2020-06-04	<LOQ	8	<LOQ	8	<LOQ	8	<LOQ	8	µg/kg eq
463	Mytilus Galloprovincialis	Mytilidae	2020	2020-06-04	<LOQ	8	<LOQ	8	<LOQ	8	<LOQ	8	µg/kg eq
464	Mytilus Galloprovincialis	Mytilidae	2020	2020-06-04	<LOQ	8	<LOQ	8	<LOQ	8	<LOQ	8	µg/kg eq
465	Mytilus Galloprovincialis	Mytilidae	2020	2020-06-09	<LOQ	8	<LOQ	8	<LOQ	8	<LOQ	8	µg/kg eq
466	Mytilus Galloprovincialis	Mytilidae	2020	2020-06-11	<LOQ	8	<LOQ	8	<LOQ	8	<LOQ	8	µg/kg eq
467	Mytilus Galloprovincialis	Mytilidae	2020	2020-06-11	<LOQ	8	<LOQ	8	<LOQ	8	<LOQ	8	µg/kg eq
468	Mytilus Galloprovincialis	Mytilidae	2020	2020-06-11	<LOQ	8	<LOQ	8	<LOQ	8	<LOQ	8	µg/kg eq
469	Mytilus Galloprovincialis	Mytilidae	2020	2020-06-11	<LOQ	8	72	8	<LOQ	8	<LOQ	8	µg/kg eq
470	Mytilus Galloprovincialis	Mytilidae	2020	2020-06-11	<LOQ	8	<LOQ	8	<LOQ	8	<LOQ	8	µg/kg eq
471	Venus Gallina	Veneridae	2020	2020-06-11	<LOQ	8	<LOQ	8	<LOQ	8	<LOQ	8	µg/kg eq
472	Cardium Edule	Cardiidae	2020	2020-06-11	<LOQ	8	<LOQ	8	<LOQ	8	<LOQ	8	µg/kg eq
473	Mytilus Galloprovincialis	Mytilidae	2020	2020-06-12	<LOQ	8	<LOQ	8	<LOQ	8	<LOQ	8	µg/kg eq
474	Mytilus Galloprovincialis	Mytilidae	2020	2020-06-17	<LOQ	8	<LOQ	8	<LOQ	8	<LOQ	8	µg/kg eq
475	Cardium Edule	Cardiidae	2020	2020-06-17	<LOQ	8	<LOQ	8	<LOQ	8	<LOQ	8	µg/kg eq
476	Cardium Edule	Cardiidae	2020	2020-06-17	<LOQ	8	<LOQ	8	<LOQ	8	<LOQ	8	µg/kg eq
477	Mytilus Galloprovincialis	Mytilidae	2020	2020-06-18	<LOQ	8	<LOQ	8	<LOQ	8	<LOQ	8	µg/kg eq
478	Mytilus Galloprovincialis	Mytilidae	2020	2020-06-18	<LOQ	8	<LOQ	8	<LOQ	8	<LOQ	8	µg/kg eq
479	Mytilus Galloprovincialis	Mytilidae	2020	2020-06-18	<LOQ	8	<LOQ	8	<LOQ	8	<LOQ	8	µg/kg eq
480	Mytilus Galloprovincialis	Mytilidae	2020	2020-06-18	<LOQ	8	<LOQ	8	<LOQ	8	<LOQ	8	µg/kg eq
481	Mytilus Galloprovincialis	Mytilidae	2020	2020-06-19	<LOQ	8	<LOQ	8	<LOQ	8	<LOQ	8	µg/kg eq
482	Mytilus Galloprovincialis	Mytilidae	2020	2020-06-23	<LOQ	8	<LOQ	8	<LOQ	8	<LOQ	8	µg/kg eq
483	Mytilus Galloprovincialis	Mytilidae	2020	2020-06-23	<LOQ	8	57	8	<LOQ	8	<LOQ	8	µg/kg eq
484	Mytilus Galloprovincialis	Mytilidae	2020	2020-06-24	<LOQ	8	<LOQ	8	<LOQ	8	<LOQ	8	µg/kg eq
485	Mytilus Galloprovincialis	Mytilidae	2020	2020-06-25	<LOQ	8	<LOQ	8	<LOQ	8	<LOQ	8	µg/kg eq
486	Mytilus Galloprovincialis	Mytilidae	2020	2020-06-25	<LOQ	8	<LOQ	8	<LOQ	8	<LOQ	8	µg/kg eq
487	Mytilus Galloprovincialis	Mytilidae	2020	2020-06-25	<LOQ	8	<LOQ	8	<LOQ	8	<LOQ	8	µg/kg eq
488	Mytilus Galloprovincialis	Mytilidae	2020	2020-06-25	<LOQ	8	<LOQ	8	<LOQ	8	<LOQ	8	µg/kg eq
489	Mytilus Galloprovincialis	Mytilidae	2020	2020-06-26	<LOQ	8	<LOQ	8	<LOQ	8	<LOQ	8	µg/kg eq
490	Mytilus Galloprovincialis	Mytilidae	2020	2020-06-26	<LOQ	8	<LOQ	8	<LOQ	8	<LOQ	8	µg/kg eq
491	Mytilus Galloprovincialis	Mytilidae	2020	2020-06-27	<LOQ	8	<LOQ	8	<LOQ	8	<LOQ	8	µg/kg eq
492	Mytilus Galloprovincialis	Mytilidae	2020	2020-06-27	<LOQ	8	<LOQ	8	<LOQ	8	<LOQ	8	µg/kg eq
493	Mytilus Galloprovincialis	Mytilidae	2020	2020-07-01	<LOQ	8	<LOQ	8	<LOQ	8	<LOQ	8	µg/kg eq
494	Mytilus Galloprovincialis	Mytilidae	2020	2020-07-02	<LOQ	8	<LOQ	8	<LOQ	8	<LOQ	8	µg/kg eq
495	Callista Chione	Veneridae	2020	2020-07-02	<LOQ	8	<LOQ	8	<LOQ	8	<LOQ	8	µg/kg eq
496	Venus Gallina	Veneridae	2020	2020-07-02	<LOQ	8	<LOQ	8	<LOQ	8	<LOQ	8	µg/kg eq
497	Mytilus Galloprovincialis	Mytilidae	2020	2020-07-04	<LOQ	8	<LOQ	8	<LOQ	8	<LOQ	8	µg/kg eq
498	Mytilus Galloprovincialis	Mytilidae	2020	2020-07-06	<LOQ	8	<LOQ	8	<LOQ	8	<LOQ	8	µg/kg eq
499	Mytilus Galloprovincialis	Mytilidae	2020	2020-07-07	<LOQ	8	<LOQ	8	<LOQ	8	<LOQ	8	µg/kg eq
500	Mytilus Galloprovincialis	Mytilidae	2020	2020-07-07	<LOQ	8	54	8	<LOQ	8	<LOQ	8	µg/kg eq
501	Mytilus Galloprovincialis	Mytilidae	2020	2020-07-07	<LOQ	8	<LOQ	8	<LOQ	8	<LOQ	8	µg/kg eq
502	Mytilus Galloprovincialis	Mytilidae	2020	2020-07-09	<LOQ	8	<LOQ	8	<LOQ	8	<LOQ	8	µg/kg eq
503	Mytilus Galloprovincialis	Mytilidae	2020	2020-07-09	<LOQ	8	<LOQ	8	<LOQ	8	<LOQ	8	µg/kg eq
504	Mytilus Galloprovincialis	Mytilidae	2020	2020-07-09	<LOQ	8	<LOQ	8	<LOQ	8	<LOQ	8	µg/kg eq
505	Mytilus Galloprovincialis	Mytilidae	2020	2020-07-10	<LOQ	8	<LOQ	8	<LOQ	8	<LOQ	8	µg/kg eq
506	Mytilus Galloprovincialis	Mytilidae	2020	2020-07-11	<LOQ	8	<LOQ	8	<LOQ	8	<LOQ	8	µg/kg eq
507	Mytilus Galloprovincialis	Mytilidae	2020	2020-07-14	<LOQ	8	<LOQ	8	<LOQ	8	<LOQ	8	µg/kg eq
508	Mytilus Galloprovincialis	Mytilidae	2020	2020-02-14	<LOQ	8	<LOQ	8	<LOQ	8	<LOQ	8	µg/kg eq
509	Mytilus Galloprovincialis	Mytilidae	2020	2020-07-14	<LOQ	8	<LOQ	8	<LOQ	8	<LOQ	8	µg/kg eq
510	Mytilus Galloprovincialis	Mytilidae	2020	2020-07-16	<LOQ	8	<LOQ	8	<LOQ	8	<LOQ	8	µg/kg eq
511	Mytilus Galloprovincialis	Mytilidae	2020	2020-07-16	<LOQ	8	<LOQ	8	<LOQ	8	<LOQ	8	µg/kg eq
512	Mytilus Galloprovincialis	Mytilidae	2020	2020-07-16	<LOQ	8	<LOQ	8	<LOQ	8	<LOQ	8	µg/kg eq
513	Mytilus Galloprovincialis	Mytilidae	2020	2020-07-16	<LOQ	8	<LOQ	8	<LOQ	8	<LOQ	8	µg/kg eq
514	Cardium Edule	Cardiidae	2020	2020-07-16	<LOQ	8	<LOQ	8	<LOQ	8	<LOQ	8	µg/kg eq
515	Mytilus Galloprovincialis	Mytilidae	2020	2020-07-16	<LOQ	8	<LOQ	8	<LOQ	8	<LOQ	8	µg/kg eq
516	Mytilus Galloprovincialis	Mytilidae	2020	2020-07-16	<LOQ	8	<LOQ	8	<LOQ	8	<LOQ	8	µg/kg eq
517	Mytilus Galloprovincialis	Mytilidae	2020	2020-07-17	<LOQ	8	<LOQ	8	<LOQ	8	<LOQ	8	µg/kg eq
518	Mytilus Galloprovincialis	Mytilidae	2020	2020-07-21	<LOQ	8	<LOQ	8	<LOQ	8	<LOQ	8	µg/kg eq
519	Mytilus Galloprovincialis	Mytilidae	2020	2020-07-21	<LOQ	8	<LOQ	8	<LOQ	8	<LOQ	8	µg/kg eq
520	Mytilus Galloprovincialis	Mytilidae	2020	2020-07-23	<LOQ	8	<LOQ	8	<LOQ	8	<LOQ	8	µg/kg eq
521	Mytilus Galloprovincialis	Mytilidae	2020	2020-07-23	<LOQ	8	<LOQ	8	<LOQ	8	<LOQ	8	µg/kg eq
522	Mytilus Galloprovincialis	Mytilidae	2020	2020-07-23	<LOQ	8	<LOQ	8	<LOQ	8	<LOQ	8	µg/kg eq
523	Mytilus Galloprovincialis	Mytilidae	2020	2020-07-24	<LOQ	8	<LOQ	8	<LOQ	8	<LOQ	8	µg/kg eq
524	Mytilus Galloprovincialis	Mytilidae	2020	2020-07-24	70	8	<LOQ	8	<LOQ	8	<LOQ	8	µg/kg eq
525	Mytilus Galloprovincialis	Mytilidae	2020	2020-07-25	<LOQ	8	21	8	<LOQ	8	<LOQ	8	µg/kg eq
526	Mytilus Galloprovincialis	Mytilidae	2020	2020-07-25	<LOQ	8	<LOQ	8	<LOQ	8	<LOQ	8	µg/kg eq
527	Mytilus Galloprovincialis	Mytilidae	2020	2020-07-28	<LOQ	8	<LOQ	8	<LOQ	8	<LOQ	8	µg/kg eq
528	Mytilus Galloprovincialis	Mytilidae	2020	2020-07-28	<LOQ	8	<LOQ	8	<LOQ	8	<LOQ	8	µg/kg eq
529	Mytilus Galloprovincialis	Mytilidae	2020	2020-07-28	<LOQ	8	<LOQ	8	<LOQ	8	<LOQ	8	µg/kg eq
530	Mytilus Galloprovincialis	Mytilidae	2020	2020-07-28	<LOQ	8	<LOQ	8	<LOQ	8	<LOQ	8	µg/kg eq
531	Mytilus Galloprovincialis	Mytilidae	2020	2020-07-30	<LOQ	8	<LOQ	8	<LOQ	8	<LOQ	8	µg/kg eq
532	Mytilus Galloprovincialis	Mytilidae	2020	2020-07-30	80	8	<LOQ	8	<LOQ	8	<LOQ	8	µg/kg eq
533	Mytilus Galloprovincialis	Mytilidae	2020	2020-07-30	<LOQ	8	<LOQ	8	<LOQ	8	<LOQ	8	µg/kg eq
534	Venus Gallina	Veneridae	2020	2020-07-30	<LOQ	8	<LOQ	8	<LOQ	8	<LOQ	8	µg/kg eq
535	Mytilus Galloprovincialis	Mytilidae	2020	2020-08-03	100	8	<LOQ	8	<LOQ	8	<LOQ	8	µg/kg eq
536	Venus Gallina	Veneridae	2020	2020-08-03	<LOQ	8	<LOQ	8	<LOQ	8	<LOQ	8	µg/kg eq
537	Mytilus Galloprovincialis	Mytilidae	2020	2020-08-03	<LOQ	8	<LOQ	8	<LOQ	8	<LOQ	8	µg/kg eq
538	Ostrea Edulis	Ostreidae	2020	2020-08-03	<LOQ	8	<LOQ	8	<LOQ	8	<LOQ	8	µg/kg eq
539	Mytilus Galloprovincialis	Mytilidae	2020	2020-08-06	<LOQ	8	<LOQ	8	<LOQ	8	<LOQ	8	µg/kg eq
540	Mytilus Galloprovincialis	Mytilidae	2020	2020-08-06	<LOQ	8	<LOQ	8	<LOQ	8	<LOQ	8	µg/kg eq
541	Mytilus Galloprovincialis	Mytilidae	2020	2020-08-13	<LOQ	8	<LOQ	8	<LOQ	8	<LOQ	8	µg/kg eq
542	Mytilus Galloprovincialis	Mytilidae	2020	2020-08-13	<LOQ	8	<LOQ	8	<LOQ	8	<LOQ	8	µg/kg eq
543	Mytilus Galloprovincialis	Mytilidae	2020	2020-08-13	<LOQ	8	<LOQ	8	<LOQ	8	<LOQ	8	µg/kg eq
544	Mytilus Galloprovincialis	Mytilidae	2020	2020-08-13	<LOQ	8	<LOQ	8	<LOQ	8	<LOQ	8	µg/kg eq
545	Mytilus Galloprovincialis	Mytilidae	2020	2020-08-13	<LOQ	8	<LOQ	8	<LOQ	8	<LOQ	8	µg/kg eq
546	Crassostrea Gigas	Ostreidae	2020	2020-08-13	<LOQ	8	<LOQ	8	<LOQ	8	<LOQ	8	µg/kg eq
547	Mytilus Galloprovincialis	Mytilidae	2020	2020-08-20	<LOQ	8	<LOQ	8	<LOQ	8	<LOQ	8	µg/kg eq
548	Mytilus Galloprovincialis	Mytilidae	2020	2020-08-20	<LOQ	8	<LOQ	8	<LOQ	8	<LOQ	8	µg/kg eq
549	Crassostrea Gigas	Ostreidae	2020	2020-08-20	<LOQ	8	<LOQ	8	<LOQ	8	<LOQ	8	µg/kg eq
550	Mytilus Galloprovincialis	Mytilidae	2020	2020-08-20	80	8	<LOQ	8	<LOQ	8	<LOQ	8	µg/kg eq
551	Mytilus Galloprovincialis	Mytilidae	2020	2020-08-24	<LOQ	8	<LOQ	8	<LOQ	8	<LOQ	8	µg/kg eq
552	Mytilus Galloprovincialis	Mytilidae	2020	2020-08-25	<LOQ	8	<LOQ	8	<LOQ	8	<LOQ	8	µg/kg eq
553	Mytilus Galloprovincialis	Mytilidae	2020	2020-08-25	<LOQ	8	<LOQ	8	<LOQ	8	<LOQ	8	µg/kg eq
554	Mytilus Galloprovincialis	Mytilidae	2020	2020-08-27	<LOQ	8	<LOQ	8	<LOQ	8	<LOQ	8	µg/kg eq
555	Mytilus Galloprovincialis	Mytilidae	2020	2020-08-27	<LOQ	8	<LOQ	8	<LOQ	8	<LOQ	8	µg/kg eq
556	Mytilus Galloprovincialis	Mytilidae	2020	2020-08-27	<LOQ	8	<LOQ	8	<LOQ	8	<LOQ	8	µg/kg eq
557	Mytilus Galloprovincialis	Mytilidae	2020	2020-08-27	<LOQ	8	<LOQ	8	<LOQ	8	<LOQ	8	µg/kg eq
558	Mytilus Galloprovincialis	Mytilidae	2020	2020-08-27	<LOQ	8	<LOQ	8	<LOQ	8	<LOQ	8	µg/kg eq
559	Crassostrea Gigas	Ostreidae	2020	2020-08-27	<LOQ	8	<LOQ	8	<LOQ	8	<LOQ	8	µg/kg eq
560	Venus Gallina	Veneridae	2020	2020-08-27	<LOQ	8	<LOQ	8	<LOQ	8	<LOQ	8	µg/kg eq
561	Crassostrea Gigas	Ostreidae	2020	2020-08-28	<LOQ	8	<LOQ	8	<LOQ	8	<LOQ	8	µg/kg eq
562	Mytilus Galloprovincialis	Mytilidae	2020	2020-08-28	<LOQ	8	<LOQ	8	<LOQ	8	<LOQ	8	µg/kg eq
563	Mytilus Galloprovincialis	Mytilidae	2020	2020-09-03	<LOQ	8	<LOQ	8	<LOQ	8	<LOQ	8	µg/kg eq
564	Mytilus Galloprovincialis	Mytilidae	2020	2020-09-03	<LOQ	8	<LOQ	8	<LOQ	8	<LOQ	8	µg/kg eq
565	Crassostrea Gigas	Ostreidae	2020	2020-09-03	<LOQ	8	<LOQ	8	<LOQ	8	<LOQ	8	µg/kg eq
566	Mytilus Galloprovincialis	Mytilidae	2020	2020-09-04	<LOQ	8	<LOQ	8	<LOQ	8	<LOQ	8	µg/kg eq
567	Mytilus Galloprovincialis	Mytilidae	2020	2020-09-05	<LOQ	8	<LOQ	8	<LOQ	8	<LOQ	8	µg/kg eq
568	Mytilus Galloprovincialis	Mytilidae	2020	2020-09-05	<LOQ	8	<LOQ	8	<LOQ	8	<LOQ	8	µg/kg eq
569	Mytilus Galloprovincialis	Mytilidae	2020	2020-09-05	<LOQ	8	<LOQ	8	<LOQ	8	<LOQ	8	µg/kg eq
570	Mytilus Galloprovincialis	Mytilidae	2020	2020-09-08	<LOQ	8	<LOQ	8	<LOQ	8	<LOQ	8	µg/kg eq
571	Mytilus Galloprovincialis	Mytilidae	2020	2020-09-08	<LOQ	8	<LOQ	8	<LOQ	8	<LOQ	8	µg/kg eq
572	Mytilus Galloprovincialis	Mytilidae	2020	2020-09-10	<LOQ	8	<LOQ	8	<LOQ	8	<LOQ	8	µg/kg eq
573	Mytilus Galloprovincialis	Mytilidae	2020	2020-09-10	<LOQ	8	<LOQ	8	<LOQ	8	<LOQ	8	µg/kg eq
574	Mytilus Galloprovincialis	Mytilidae	2020	2020-09-10	<LOQ	8	<LOQ	8	<LOQ	8	<LOQ	8	µg/kg eq
575	Mytilus Galloprovincialis	Mytilidae	2020	2020-09-10	<LOQ	8	<LOQ	8	<LOQ	8	<LOQ	8	µg/kg eq
576	Crassostrea Gigas	Ostreidae	2020	2020-09-10	<LOQ	8	<LOQ	8	<LOQ	8	<LOQ	8	µg/kg eq
577	Mytilus Galloprovincialis	Mytilidae	2020	2020-09-11	<LOQ	8	<LOQ	8	<LOQ	8	<LOQ	8	µg/kg eq
578	Mytilus Galloprovincialis	Mytilidae	2020	2020-09-12	<LOQ	8	<LOQ	8	<LOQ	8	<LOQ	8	µg/kg eq
579	Mytilus Galloprovincialis	Mytilidae	2020	2020-09-12	<LOQ	8	<LOQ	8	<LOQ	8	<LOQ	8	µg/kg eq
580	Mytilus Galloprovincialis	Mytilidae	2020	2020-09-15	190	8	<LOQ	8	<LOQ	8	<LOQ	8	µg/kg eq
581	Crassostrea Gigas	Ostreidae	2020	2020-09-16	<LOQ	8	<LOQ	8	<LOQ	8	<LOQ	8	µg/kg eq
582	Mytilus Galloprovincialis	Mytilidae	2020	2020-09-17	<LOQ	8	<LOQ	8	<LOQ	8	<LOQ	8	µg/kg eq
583	Mytilus Galloprovincialis	Mytilidae	2020	2020-09-17	<LOQ	8	<LOQ	8	<LOQ	8	<LOQ	8	µg/kg eq
584	Mytilus Galloprovincialis	Mytilidae	2020	2020-09-17	<LOQ	8	<LOQ	8	<LOQ	8	<LOQ	8	µg/kg eq
585	Mytilus Galloprovincialis	Mytilidae	2020	2020-09-22	170	8	<LOQ	8	<LOQ	8	<LOQ	8	µg/kg eq
586	Mytilus Galloprovincialis	Mytilidae	2020	2020-09-22	<LOQ	8	<LOQ	8	<LOQ	8	<LOQ	8	µg/kg eq
587	Crassostrea Gigas	Ostreidae	2020	2020-09-22	<LOQ	8	<LOQ	8	<LOQ	8	<LOQ	8	µg/kg eq
588	Mytilus Galloprovincialis	Mytilidae	2020	2020-09-24	<LOQ	8	<LOQ	8	<LOQ	8	<LOQ	8	µg/kg eq
589	Mytilus Galloprovincialis	Mytilidae	2020	2020-09-24	<LOQ	8	<LOQ	8	<LOQ	8	<LOQ	8	µg/kg eq
590	Mytilus Galloprovincialis	Mytilidae	2020	2020-09-24	<LOQ	8	<LOQ	8	<LOQ	8	<LOQ	8	µg/kg eq
591	Mytilus Galloprovincialis	Mytilidae	2020	2020-09-24	<LOQ	8	<LOQ	8	<LOQ	8	<LOQ	8	µg/kg eq
592	Mytilus Galloprovincialis	Mytilidae	2020	2020-09-24	<LOQ	8	<LOQ	8	<LOQ	8	<LOQ	8	µg/kg eq
593	Mytilus Galloprovincialis	Mytilidae	2020	2020-09-24	<LOQ	8	<LOQ	8	<LOQ	8	<LOQ	8	µg/kg eq
594	Crassostrea Gigas	Ostreidae	2020	2020-09-30	<LOQ	8	<LOQ	8	<LOQ	8	<LOQ	8	µg/kg eq
595	Mytilus Galloprovincialis	Mytilidae	2020	2020-10-01	<LOQ	8	<LOQ	8	<LOQ	8	<LOQ	8	µg/kg eq
596	Mytilus Galloprovincialis	Mytilidae	2020	2020-10-01	<LOQ	8	<LOQ	8	<LOQ	8	<LOQ	8	µg/kg eq
597	Mytilus Galloprovincialis	Mytilidae	2020	2020-10-01	<LOQ	8	<LOQ	8	<LOQ	8	<LOQ	8	µg/kg eq
598	Venus Gallina	Veneridae	2020	2020-10-01	<LOQ	8	<LOQ	8	<LOQ	8	<LOQ	8	µg/kg eq
599	Mytilus Galloprovincialis	Mytilidae	2020	2020-10-06	<LOQ	8	<LOQ	8	<LOQ	8	<LOQ	8	µg/kg eq
600	Mytilus Galloprovincialis	Mytilidae	2020	2020-10-07	<LOQ	8	<LOQ	8	<LOQ	8	<LOQ	8	µg/kg eq
601	Crassostrea Gigas	Ostreidae	2020	2020-10-07	<LOQ	8	<LOQ	8	<LOQ	8	<LOQ	8	µg/kg eq
602	Mytilus Galloprovincialis	Mytilidae	2020	2020-10-08	<LOQ	8	<LOQ	8	<LOQ	8	<LOQ	8	µg/kg eq
603	Mytilus Galloprovincialis	Mytilidae	2020	2020-10-08	<LOQ	8	<LOQ	8	<LOQ	8	<LOQ	8	µg/kg eq
604	Mytilus Galloprovincialis	Mytilidae	2020	2020-10-08	<LOQ	8	<LOQ	8	<LOQ	8	<LOQ	8	µg/kg eq
605	Mytilus Galloprovincialis	Mytilidae	2020	2020-10-08	<LOQ	8	<LOQ	8	<LOQ	8	<LOQ	8	µg/kg eq
606	Mytilus Galloprovincialis	Mytilidae	2020	2020-10-12	<LOQ	8	<LOQ	8	<LOQ	8	<LOQ	8	µg/kg eq
607	Venus Gallina	Veneridae	2020	2020-10-12	<LOQ	8	<LOQ	8	<LOQ	8	<LOQ	8	µg/kg eq
608	Venus Gallina	Veneridae	2020	2020-10-12	<LOQ	8	<LOQ	8	<LOQ	8	<LOQ	8	µg/kg eq
609	Mytilus Galloprovincialis	Mytilidae	2020	2020-10-13	<LOQ	8	<LOQ	8	<LOQ	8	<LOQ	8	µg/kg eq
610	Mytilus Galloprovincialis	Mytilidae	2020	2020-10-15	<LOQ	8	<LOQ	8	<LOQ	8	<LOQ	8	µg/kg eq
611	Mytilus Galloprovincialis	Mytilidae	2020	2020-10-15	<LOQ	8	<LOQ	8	<LOQ	8	<LOQ	8	µg/kg eq
612	Mytilus Galloprovincialis	Mytilidae	2020	2020-10-15	<LOQ	8	<LOQ	8	<LOQ	8	<LOQ	8	µg/kg eq
613	Mytilus Galloprovincialis	Mytilidae	2020	2020-10-15	140	8	<LOQ	8	<LOQ	8	<LOQ	8	µg/kg eq
614	Mytilus Galloprovincialis	Mytilidae	2020	2020-10-15	<LOQ	8	<LOQ	8	<LOQ	8	<LOQ	8	µg/kg eq
615	Crassostrea Gigas	Ostreidae	2020	2020-10-16	<LOQ	8	<LOQ	8	<LOQ	8	<LOQ	8	µg/kg eq
616	Mytilus Galloprovincialis	Mytilidae	2020	2020-10-16	<LOQ	8	<LOQ	8	<LOQ	8	<LOQ	8	µg/kg eq
617	Mytilus Galloprovincialis	Mytilidae	2020	2020-10-22	<LOQ	8	<LOQ	8	<LOQ	8	<LOQ	8	µg/kg eq
618	Mytilus Galloprovincialis	Mytilidae	2020	2020-10-22	<LOQ	8	<LOQ	8	<LOQ	8	<LOQ	8	µg/kg eq
619	Mytilus Galloprovincialis	Mytilidae	2020	2020-10-22	<LOQ	8	<LOQ	8	<LOQ	8	<LOQ	8	µg/kg eq
620	Crassostrea Gigas	Ostreidae	2020	2020-10-22	<LOQ	8	<LOQ	8	17	8	<LOQ	8	µg/kg eq
621	Mytilus Galloprovincialis	Mytilidae	2020	2020-10-24	<LOQ	8	<LOQ	8	<LOQ	8	<LOQ	8	µg/kg eq
622	Mytilus Galloprovincialis	Mytilidae	2020	2020-10-24	<LOQ	8	<LOQ	8	<LOQ	8	<LOQ	8	µg/kg eq
623	Venus Gallina	Veneridae	2020	2020-10-26	<LOQ	8	<LOQ	8	<LOQ	8	<LOQ	8	µg/kg eq
624	Mytilus Galloprovincialis	Mytilidae	2020	2020-10-27	<LOQ	8	<LOQ	8	<LOQ	8	<LOQ	8	µg/kg eq
625	Mytilus Galloprovincialis	Mytilidae	2020	2020-10-27	<LOQ	8	<LOQ	8	<LOQ	8	<LOQ	8	µg/kg eq
626	Crassostrea Gigas	Ostreidae	2020	2020-10-29	<LOQ	8	<LOQ	8	<LOQ	8	<LOQ	8	µg/kg eq
627	Mytilus Galloprovincialis	Mytilidae	2020	2020-11-03	<LOQ	8	<LOQ	8	<LOQ	8	<LOQ	8	µg/kg eq
628	Mytilus Galloprovincialis	Mytilidae	2020	2020-11-03	<LOQ	8	<LOQ	8	<LOQ	8	<LOQ	8	µg/kg eq
629	Loligo vulgaris	Loliginidae	2020	2020-11-03	<LOQ	8	<LOQ	8	<LOQ	8	<LOQ	8	µg/kg eq
630	Venus Gallina	Veneridae	2020	2020-11-10	<LOQ	8	<LOQ	8	<LOQ	8	<LOQ	8	µg/kg eq
631	Mytilus Galloprovincialis	Mytilidae	2020	2020-11-12	260	8	12	8	<LOQ	8	<LOQ	8	µg/kg eq
632	Mytilus Galloprovincialis	Mytilidae	2020	2020-11-12	80	8	<LOQ	8	<LOQ	8	<LOQ	8	µg/kg eq
633	Mytilus Galloprovincialis	Mytilidae	2020	2020-11-12	<LOQ	8	<LOQ	8	<LOQ	8	<LOQ	8	µg/kg eq
634	Mytilus Galloprovincialis	Mytilidae	2020	2020-11-12	<LOQ	8	<LOQ	8	<LOQ	8	<LOQ	8	µg/kg eq
635	Mytilus Galloprovincialis	Mytilidae	2020	2020-11-12	<LOQ	8	<LOQ	8	<LOQ	8	<LOQ	8	µg/kg eq
636	Mytilus Galloprovincialis	Mytilidae	2020	2020-11-12	60	8	<LOQ	8	<LOQ	8	<LOQ	8	µg/kg eq
637	Crassostrea Gigas	Ostreidae	2020	2020-11-13	<LOQ	8	<LOQ	8	19	8	<LOQ	8	µg/kg eq
638	Mytilus Galloprovincialis	Mytilidae	2020	2020-11-17	<LOQ	8	<LOQ	8	<LOQ	8	<LOQ	8	µg/kg eq
639	Venus Gallina	Veneridae	2020	2020-11-17	<LOQ	8	<LOQ	8	<LOQ	8	<LOQ	8	µg/kg eq
640	Venus Gallina	Veneridae	2020	2020-11-17	<LOQ	8	<LOQ	8	<LOQ	8	<LOQ	8	µg/kg eq
641	Mytilus Galloprovincialis	Mytilidae	2020	2020-11-19	<LOQ	8	<LOQ	8	<LOQ	8	<LOQ	8	µg/kg eq
642	Crassostrea Gigas	Ostreidae	2020	2020-11-19	<LOQ	8	<LOQ	8	<LOQ	8	<LOQ	8	µg/kg eq
643	Venus Gallina	Veneridae	2020	2020-11-19	<LOQ	8	<LOQ	8	<LOQ	8	<LOQ	8	µg/kg eq
644	Mytilus Galloprovincialis	Mytilidae	2020	2020-11-20	<LOQ	8	<LOQ	8	<LOQ	8	<LOQ	8	µg/kg eq
645	Mytilus Galloprovincialis	Mytilidae	2020	2020-11-21	<LOQ	8	<LOQ	8	<LOQ	8	<LOQ	8	µg/kg eq
646	Mytilus Galloprovincialis	Mytilidae	2020	2020-11-21	<LOQ	8	<LOQ	8	<LOQ	8	<LOQ	8	µg/kg eq
647	Crassostrea Gigas	Ostreidae	2020	2020-11-26	<LOQ	8	<LOQ	8	<LOQ	8	<LOQ	8	µg/kg eq
648	Mytilus Galloprovincialis	Mytilidae	2020	2020-11-27	<LOQ	8	<LOQ	8	<LOQ	8	<LOQ	8	µg/kg eq
649	Mytilus Galloprovincialis	Mytilidae	2020	2020-11-28	<LOQ	8	<LOQ	8	<LOQ	8	<LOQ	8	µg/kg eq
650	Mytilus Galloprovincialis	Mytilidae	2020	2020-11-28	<LOQ	8	<LOQ	8	<LOQ	8	<LOQ	8	µg/kg eq
651	Mytilus Galloprovincialis	Mytilidae	2020	2020-12-01	260	8	<LOQ	8	<LOQ	8	<LOQ	8	µg/kg eq
652	Mytilus Galloprovincialis	Mytilidae	2020	2020-12-03	140	8	<LOQ	8	<LOQ	8	<LOQ	8	µg/kg eq
653	Mytilus Galloprovincialis	Mytilidae	2020	2020-12-03	<LOQ	8	<LOQ	8	<LOQ	8	<LOQ	8	µg/kg eq
654	Mytilus Galloprovincialis	Mytilidae	2020	2020-12-03	<LOQ	8	<LOQ	8	<LOQ	8	<LOQ	8	µg/kg eq
655	Mytilus Galloprovincialis	Mytilidae	2020	2020-12-03	<LOQ	8	<LOQ	8	<LOQ	8	<LOQ	8	µg/kg eq
656	Crassostrea Gigas	Ostreidae	2020	2020-12-03	<LOQ	8	<LOQ	8	<LOQ	8	<LOQ	8	µg/kg eq
657	Venus Gallina	Veneridae	2020	2020-12-03	<LOQ	8	<LOQ	8	<LOQ	8	<LOQ	8	µg/kg eq
658	Crassostrea Gigas	Ostreidae	2020	2020-12-10	<LOQ	8	<LOQ	8	<LOQ	8	<LOQ	8	µg/kg eq
659	Mytilus Galloprovincialis	Mytilidae	2020	2020-12-11	<LOQ	8	<LOQ	8	<LOQ	8	<LOQ	8	µg/kg eq
660	Mytilus Galloprovincialis	Mytilidae	2020	2020-12-15	<LOQ	8	<LOQ	8	<LOQ	8	<LOQ	8	µg/kg eq
661	Mytilus Galloprovincialis	Mytilidae	2020	2020-12-15	<LOQ	8	<LOQ	8	<LOQ	8	<LOQ	8	µg/kg eq
662	Mytilus Galloprovincialis	Mytilidae	2020	2020-12-15	<LOQ	8	<LOQ	8	<LOQ	8	<LOQ	8	µg/kg eq
663	Venus Gallina	Veneridae	2020	2020-12-17	<LOQ	8	<LOQ	8	<LOQ	8	<LOQ	8	µg/kg eq
664	Venus Gallina	Veneridae	2020	2020-12-17	<LOQ	8	<LOQ	8	<LOQ	8	<LOQ	8	µg/kg eq
665	Venus Gallina	Veneridae	2020	2020-12-17	<LOQ	8	<LOQ	8	<LOQ	8	<LOQ	8	µg/kg eq
666	Crassostrea Gigas	Ostreidae	2020	2020-12-18	<LOQ	8	<LOQ	8	<LOQ	8	<LOQ	8	µg/kg eq
667	Mytilus Galloprovincialis	Mytilidae	2020	2020-12-22	70	8	15	8	<LOQ	8	<LOQ	8	µg/kg eq
668	Mytilus Galloprovincialis	Mytilidae	2020	2020-12-22	<LOQ	8	<LOQ	8	<LOQ	8	<LOQ	8	µg/kg eq
669	Mytilus Galloprovincialis	Mytilidae	2020	2020-12-31	<LOQ	8	<LOQ	8	<LOQ	8	<LOQ	8	µg/kg eq
670	Mytilus Galloprovincialis	Mytilidae	2020	2020-12-31	<LOQ	8	<LOQ	8	<LOQ	8	<LOQ	8	µg/kg eq
671	Mytilus Galloprovincialis	Mytilidae	2021	2021-01-05	<LOQ	8	<LOQ	8	<LOQ	8	<LOQ	8	µg/kg eq
672	Mytilus Galloprovincialis	Mytilidae	2021	2021-01-05	<LOQ	8	<LOQ	8	<LOQ	8	<LOQ	8	µg/kg eq
673	Crassostrea Gigas	Ostreidae	2021	2021-01-07	<LOQ	8	<LOQ	8	<LOQ	8	<LOQ	8	µg/kg eq
674	Mytilus Galloprovincialis	Mytilidae	2021	2021-01-12	<LOQ	8	<LOQ	8	<LOQ	8	<LOQ	8	µg/kg eq
675	Mytilus Galloprovincialis	Mytilidae	2021	2021-01-14	70	8	<LOQ	8	<LOQ	8	<LOQ	8	µg/kg eq
676	Mytilus Galloprovincialis	Mytilidae	2021	2021-01-14	<LOQ	8	<LOQ	8	<LOQ	8	<LOQ	8	µg/kg eq
677	Mytilus Galloprovincialis	Mytilidae	2021	2021-01-14	<LOQ	8	<LOQ	8	<LOQ	8	<LOQ	8	µg/kg eq
678	Crassostrea Gigas	Ostreidae	2021	2021-01-15	<LOQ	8	<LOQ	8	<LOQ	8	<LOQ	8	µg/kg eq
679	Mytilus Galloprovincialis	Mytilidae	2021	2021-01-21	<LOQ	8	<LOQ	8	<LOQ	8	<LOQ	8	µg/kg eq
680	Mytilus Galloprovincialis	Mytilidae	2021	2021-01-21	<LOQ	8	<LOQ	8	<LOQ	8	<LOQ	8	µg/kg eq
681	Crassostrea Gigas	Ostreidae	2021	2021-01-22	<LOQ	8	<LOQ	8	<LOQ	8	<LOQ	8	µg/kg eq
682	Mytilus Galloprovincialis	Mytilidae	2021	2021-01-26	70	8	<LOQ	8	<LOQ	8	<LOQ	8	µg/kg eq
683	Mytilus Galloprovincialis	Mytilidae	2021	2021-01-26	<LOQ	8	<LOQ	8	<LOQ	8	<LOQ	8	µg/kg eq
684	Mytilus Galloprovincialis	Mytilidae	2021	2021-01-26	<LOQ	8	<LOQ	8	<LOQ	8	<LOQ	8	µg/kg eq
685	Crassostrea Gigas	Ostreidae	2021	2021-01-29	<LOQ	8	<LOQ	8	<LOQ	8	<LOQ	8	µg/kg eq
686	Mytilus Galloprovincialis	Mytilidae	2021	2021-02-02	<LOQ	8	<LOQ	8	<LOQ	8	<LOQ	8	µg/kg eq
687	Mytilus Galloprovincialis	Mytilidae	2021	2021-02-02	<LOQ	8	<LOQ	8	<LOQ	8	<LOQ	8	µg/kg eq
688	Mytilus Galloprovincialis	Mytilidae	2021	2021-02-02	<LOQ	8	<LOQ	8	<LOQ	8	<LOQ	8	µg/kg eq
689	Crassostrea Gigas	Ostreidae	2021	2021-02-05	<LOQ	8	<LOQ	8	<LOQ	8	<LOQ	8	µg/kg eq
690	Mytilus Galloprovincialis	Mytilidae	2021	2021-02-09	<LOQ	8	<LOQ	8	<LOQ	8	<LOQ	8	µg/kg eq
691	Mytilus Galloprovincialis	Mytilidae	2021	2021-02-11	<LOQ	8	<LOQ	8	<LOQ	8	<LOQ	8	µg/kg eq
692	Crassostrea Gigas	Ostreidae	2021	2021-02-12	<LOQ	8	<LOQ	8	<LOQ	8	<LOQ	8	µg/kg eq
693	Mytilus Galloprovincialis	Mytilidae	2021	2021-02-18	<LOQ	8	<LOQ	8	<LOQ	8	<LOQ	8	µg/kg eq
694	Mytilus Galloprovincialis	Mytilidae	2021	2021-02-24	<LOQ	8	<LOQ	8	<LOQ	8	<LOQ	8	µg/kg eq
695	Mytilus Galloprovincialis	Mytilidae	2021	2021-02-25	<LOQ	8	<LOQ	8	<LOQ	8	<LOQ	8	µg/kg eq
696	Mytilus Galloprovincialis	Mytilidae	2021	2021-03-03	<LOQ	8	<LOQ	8	<LOQ	8	<LOQ	8	µg/kg eq
697	Mytilus Galloprovincialis	Mytilidae	2021	2021-03-03	<LOQ	8	<LOQ	8	<LOQ	8	<LOQ	8	µg/kg eq
698	Mytilus Galloprovincialis	Mytilidae	2021	2021-03-04	<LOQ	8	<LOQ	8	<LOQ	8	<LOQ	8	µg/kg eq
699	Mytilus Galloprovincialis	Mytilidae	2021	2021-03-08	<LOQ	8	<LOQ	8	<LOQ	8	<LOQ	8	µg/kg eq
700	Mytilus Galloprovincialis	Mytilidae	2021	2021-03-08	<LOQ	8	<LOQ	8	<LOQ	8	<LOQ	8	µg/kg eq
701	Mytilus Galloprovincialis	Mytilidae	2021	2021-03-08	<LOQ	8	<LOQ	8	<LOQ	8	<LOQ	8	µg/kg eq
702	Mytilus Galloprovincialis	Mytilidae	2021	2021-03-10	<LOQ	8	<LOQ	8	<LOQ	8	<LOQ	8	µg/kg eq
703	Crassostrea Gigas	Ostreidae	2021	2021-03-10	<LOQ	8	<LOQ	8	<LOQ	8	<LOQ	8	µg/kg eq
704	Mytilus Galloprovincialis	Mytilidae	2021	2021-03-10	<LOQ	8	<LOQ	8	<LOQ	8	<LOQ	8	µg/kg eq
705	Mytilus Galloprovincialis	Mytilidae	2021	2021-03-10	<LOQ	8	<LOQ	8	<LOQ	8	<LOQ	8	µg/kg eq
706	Mytilus Galloprovincialis	Mytilidae	2021	2021-03-10	<LOQ	8	<LOQ	8	<LOQ	8	<LOQ	8	µg/kg eq
707	Mytilus Galloprovincialis	Mytilidae	2021	2021-03-10	100	8	<LOQ	8	<LOQ	8	<LOQ	8	µg/kg eq
708	Mytilus Galloprovincialis	Mytilidae	2021	2021-03-15	61	8	<LOQ	8	<LOQ	8	<LOQ	8	µg/kg eq
709	Mytilus Galloprovincialis	Mytilidae	2021	2021-03-15	70	8	<LOQ	8	<LOQ	8	<LOQ	8	µg/kg eq
710	Crassostrea Gigas	Ostreidae	2021	2021-03-18	<LOQ	8	<LOQ	8	<LOQ	8	<LOQ	8	µg/kg eq
711	Mytilus Galloprovincialis	Mytilidae	2021	2021-03-18	<LOQ	8	<LOQ	8	<LOQ	8	<LOQ	8	µg/kg eq
712	Mytilus Galloprovincialis	Mytilidae	2021	2021-03-18	<LOQ	8	<LOQ	8	<LOQ	8	<LOQ	8	µg/kg eq
713	Mytilus Galloprovincialis	Mytilidae	2021	2021-03-23	<LOQ	8	<LOQ	8	<LOQ	8	<LOQ	8	µg/kg eq
714	Mytilus Galloprovincialis	Mytilidae	2021	2021-03-23	<LOQ	8	<LOQ	8	<LOQ	8	<LOQ	8	µg/kg eq
715	Mytilus Galloprovincialis	Mytilidae	2021	2021-03-24	<LOQ	8	<LOQ	8	<LOQ	8	<LOQ	8	µg/kg eq
716	Mytilus Galloprovincialis	Mytilidae	2021	2021-03-24	<LOQ	8	<LOQ	8	<LOQ	8	<LOQ	8	µg/kg eq
717	Mytilus Galloprovincialis	Mytilidae	2021	2021-03-24	<LOQ	8	<LOQ	8	<LOQ	8	<LOQ	8	µg/kg eq
718	Crassostrea Gigas	Ostreidae	2021	2021-03-24	<LOQ	8	<LOQ	8	<LOQ	8	<LOQ	8	µg/kg eq
719	Mytilus Galloprovincialis	Mytilidae	2021	2021-03-24	<LOQ	8	<LOQ	8	<LOQ	8	<LOQ	8	µg/kg eq
720	Mytilus Galloprovincialis	Mytilidae	2021	2021-03-24	<LOQ	8	<LOQ	8	<LOQ	8	<LOQ	8	µg/kg eq
721	Mytilus Galloprovincialis	Mytilidae	2021	2021-03-25	<LOQ	8	<LOQ	8	<LOQ	8	<LOQ	8	µg/kg eq
722	Mytilus Galloprovincialis	Mytilidae	2021	2021-03-26	<LOQ	8	<LOQ	8	<LOQ	8	<LOQ	8	µg/kg eq
723	Mytilus Galloprovincialis	Mytilidae	2021	2021-03-29	<LOQ	8	<LOQ	8	<LOQ	8	<LOQ	8	µg/kg eq
724	Mytilus Galloprovincialis	Mytilidae	2021	2021-03-29	<LOQ	8	<LOQ	8	<LOQ	8	<LOQ	8	µg/kg eq
725	Mytilus Galloprovincialis	Mytilidae	2021	2021-03-31	<LOQ	8	<LOQ	8	<LOQ	8	<LOQ	8	µg/kg eq
726	Mytilus Galloprovincialis	Mytilidae	2021	2021-03-31	<LOQ	8	<LOQ	8	<LOQ	8	<LOQ	8	µg/kg eq
727	Mytilus Galloprovincialis	Mytilidae	2021	2021-04-01	<LOQ	8	<LOQ	8	<LOQ	8	<LOQ	8	µg/kg eq
728	Cardium Edule	Cardiidae	2021	2021-04-02	<LOQ	8	<LOQ	8	<LOQ	8	<LOQ	8	µg/kg eq
729	Mytilus Galloprovincialis	Mytilidae	2021	2021-04-02	<LOQ	8	<LOQ	8	<LOQ	8	<LOQ	8	µg/kg eq
730	Crassostrea Gigas	Ostreidae	2021	2021-04-02	<LOQ	8	<LOQ	8	<LOQ	8	<LOQ	8	µg/kg eq
731	Mytilus Galloprovincialis	Mytilidae	2021	2021-04-06	<LOQ	8	<LOQ	8	<LOQ	8	<LOQ	8	µg/kg eq
732	Mytilus Galloprovincialis	Mytilidae	2021	2021-04-07	<LOQ	8	<LOQ	8	<LOQ	8	<LOQ	8	µg/kg eq
733	Mytilus Galloprovincialis	Mytilidae	2021	2021-04-07	<LOQ	8	<LOQ	8	<LOQ	8	<LOQ	8	µg/kg eq
734	Mytilus Galloprovincialis	Mytilidae	2021	2021-04-08	<LOQ	8	<LOQ	8	<LOQ	8	<LOQ	8	µg/kg eq
735	Mytilus Galloprovincialis	Mytilidae	2021	2021-04-08	<LOQ	8	<LOQ	8	<LOQ	8	<LOQ	8	µg/kg eq
736	Mytilus Galloprovincialis	Mytilidae	2021	2021-04-08	<LOQ	8	<LOQ	8	<LOQ	8	<LOQ	8	µg/kg eq
737	Mytilus Galloprovincialis	Mytilidae	2021	2021-04-08	<LOQ	8	<LOQ	8	<LOQ	8	<LOQ	8	µg/kg eq
738	Mytilus Galloprovincialis	Mytilidae	2021	2021-04-08	<LOQ	8	<LOQ	8	<LOQ	8	<LOQ	8	µg/kg eq
739	Mytilus Galloprovincialis	Mytilidae	2021	2021-04-09	<LOQ	8	<LOQ	8	<LOQ	8	<LOQ	8	µg/kg eq
740	Mytilus Galloprovincialis	Mytilidae	2021	2021-04-09	<LOQ	8	<LOQ	8	<LOQ	8	<LOQ	8	µg/kg eq
741	Crassostrea Gigas	Ostreidae	2021	2021-04-09	<LOQ	8	<LOQ	8	<LOQ	8	<LOQ	8	µg/kg eq
742	Mytilus Galloprovincialis	Mytilidae	2021	2021-04-12	<LOQ	8	<LOQ	8	<LOQ	8	<LOQ	8	µg/kg eq
743	Mytilus Galloprovincialis	Mytilidae	2021	2021-04-12	<LOQ	8	<LOQ	8	<LOQ	8	<LOQ	8	µg/kg eq
744	Mytilus Galloprovincialis	Mytilidae	2021	2021-04-14	<LOQ	8	<LOQ	8	<LOQ	8	<LOQ	8	µg/kg eq
745	Crassostrea Gigas	Ostreidae	2021	2021-04-16	<LOQ	8	<LOQ	8	<LOQ	8	<LOQ	8	µg/kg eq
746	Mytilus Galloprovincialis	Mytilidae	2021	2021-04-16	<LOQ	8	<LOQ	8	<LOQ	8	<LOQ	8	µg/kg eq
747	Mytilus Galloprovincialis	Mytilidae	2021	2021-04-16	<LOQ	8	<LOQ	8	<LOQ	8	<LOQ	8	µg/kg eq
748	Mytilus Galloprovincialis	Mytilidae	2021	2021-04-16	<LOQ	8	<LOQ	8	<LOQ	8	<LOQ	8	µg/kg eq
749	Mytilus Galloprovincialis	Mytilidae	2021	2021-04-17	<LOQ	8	<LOQ	8	<LOQ	8	<LOQ	8	µg/kg eq
750	Mytilus Galloprovincialis	Mytilidae	2021	2021-04-17	<LOQ	8	<LOQ	8	<LOQ	8	<LOQ	8	µg/kg eq
751	Mytilus Galloprovincialis	Mytilidae	2021	2021-04-20	<LOQ	8	<LOQ	8	<LOQ	8	<LOQ	8	µg/kg eq
752	Mytilus Galloprovincialis	Mytilidae	2021	2021-04-20	<LOQ	8	<LOQ	8	<LOQ	8	<LOQ	8	µg/kg eq
753	Mytilus Galloprovincialis	Mytilidae	2021	2021-04-20	<LOQ	8	<LOQ	8	<LOQ	8	<LOQ	8	µg/kg eq
754	Crassostrea Gigas	Ostreidae	2021	2021-04-20	<LOQ	8	<LOQ	8	<LOQ	8	<LOQ	8	µg/kg eq
755	Mytilus Galloprovincialis	Mytilidae	2021	2021-04-20	<LOQ	8	<LOQ	8	<LOQ	8	<LOQ	8	µg/kg eq
756	Mytilus Galloprovincialis	Mytilidae	2021	2021-04-20	<LOQ	8	<LOQ	8	<LOQ	8	<LOQ	8	µg/kg eq
757	Mytilus Galloprovincialis	Mytilidae	2021	2021-04-21	<LOQ	8	<LOQ	8	<LOQ	8	<LOQ	8	µg/kg eq
758	Mytilus Galloprovincialis	Mytilidae	2021	2021-04-21	<LOQ	8	<LOQ	8	<LOQ	8	<LOQ	8	µg/kg eq
759	Mytilus Galloprovincialis	Mytilidae	2021	2021-04-21	<LOQ	8	<LOQ	8	<LOQ	8	<LOQ	8	µg/kg eq
760	Mytilus Galloprovincialis	Mytilidae	2021	2021-04-21	<LOQ	8	<LOQ	8	<LOQ	8	<LOQ	8	µg/kg eq
761	Mytilus Galloprovincialis	Mytilidae	2021	2021-04-21	<LOQ	8	<LOQ	8	<LOQ	8	<LOQ	8	µg/kg eq
762	Crassostrea Gigas	Ostreidae	2021	2021-04-21	<LOQ	8	<LOQ	8	<LOQ	8	<LOQ	8	µg/kg eq
763	Venus Gallina	Veneridae	2021	2021-04-22	<LOQ	8	<LOQ	8	<LOQ	8	<LOQ	8	µg/kg eq
764	Venus Gallina	Veneridae	2021	2021-04-22	<LOQ	8	<LOQ	8	<LOQ	8	<LOQ	8	µg/kg eq
765	Mytilus Galloprovincialis	Mytilidae	2021	2021-04-22	<LOQ	8	<LOQ	8	<LOQ	8	<LOQ	8	µg/kg eq
766	Mytilus Galloprovincialis	Mytilidae	2021	2021-04-26	<LOQ	8	<LOQ	8	<LOQ	8	<LOQ	8	µg/kg eq
767	Mytilus Galloprovincialis	Mytilidae	2021	2021-04-27	<LOQ	8	<LOQ	8	<LOQ	8	<LOQ	8	µg/kg eq
768	Mytilus Galloprovincialis	Mytilidae	2021	2021-04-27	<LOQ	8	<LOQ	8	<LOQ	8	<LOQ	8	µg/kg eq
769	Mytilus Galloprovincialis	Mytilidae	2021	2021-04-27	<LOQ	8	<LOQ	8	<LOQ	8	<LOQ	8	µg/kg eq
770	Mytilus Galloprovincialis	Mytilidae	2021	2021-04-28	<LOQ	8	<LOQ	8	<LOQ	8	<LOQ	8	µg/kg eq
771	Cardium Edule	Cardiidae	2021	2021-04-29	<LOQ	8	<LOQ	8	<LOQ	8	<LOQ	8	µg/kg eq
772	Mytilus Galloprovincialis	Mytilidae	2021	2021-04-29	<LOQ	8	<LOQ	8	<LOQ	8	<LOQ	8	µg/kg eq
773	Ruditapes Philippinarum	Veneridae	2021	2021-04-29	<LOQ	8	<LOQ	8	<LOQ	8	<LOQ	8	µg/kg eq
774	Venus Gallina	Veneridae	2021	2021-04-29	<LOQ	8	<LOQ	8	<LOQ	8	<LOQ	8	µg/kg eq
775	Venus Gallina	Veneridae	2021	2021-04-29	<LOQ	8	<LOQ	8	<LOQ	8	<LOQ	8	µg/kg eq
776	Venus Gallina	Veneridae	2021	2021-04-29	<LOQ	8	<LOQ	8	<LOQ	8	<LOQ	8	µg/kg eq
777	Crassostrea Gigas	Ostreidae	2021	2021-04-30	<LOQ	8	<LOQ	8	<LOQ	8	<LOQ	8	µg/kg eq
778	Mytilus Galloprovincialis	Mytilidae	2021	2021-04-30	<LOQ	8	<LOQ	8	<LOQ	8	<LOQ	8	µg/kg eq
779	Mytilus Galloprovincialis	Mytilidae	2021	2021-05-03	<LOQ	8	<LOQ	8	<LOQ	8	<LOQ	8	µg/kg eq
780	Mytilus Galloprovincialis	Mytilidae	2021	2021-05-03	<LOQ	8	<LOQ	8	<LOQ	8	<LOQ	8	µg/kg eq
781	Mytilus Galloprovincialis	Mytilidae	2021	2021-05-04	<LOQ	8	<LOQ	8	<LOQ	8	<LOQ	8	µg/kg eq
782	Mytilus Galloprovincialis	Mytilidae	2021	2021-05-04	<LOQ	8	<LOQ	8	<LOQ	8	<LOQ	8	µg/kg eq
783	Mytilus Galloprovincialis	Mytilidae	2021	2021-05-04	<LOQ	8	<LOQ	8	<LOQ	8	<LOQ	8	µg/kg eq
784	Ruditapes Philippinarum	Veneridae	2021	2021-05-04	<LOQ	8	<LOQ	8	<LOQ	8	<LOQ	8	µg/kg eq
785	Crassostrea Gigas	Ostreidae	2021	2021-05-04	<LOQ	8	<LOQ	8	<LOQ	8	<LOQ	8	µg/kg eq
786	Mytilus Galloprovincialis	Mytilidae	2021	2021-05-04	<LOQ	8	<LOQ	8	<LOQ	8	<LOQ	8	µg/kg eq
787	Mytilus Galloprovincialis	Mytilidae	2021	2021-05-04	<LOQ	8	<LOQ	8	<LOQ	8	<LOQ	8	µg/kg eq
788	Mytilus Galloprovincialis	Mytilidae	2021	2021-05-04	<LOQ	8	<LOQ	8	<LOQ	8	<LOQ	8	µg/kg eq
789	Mytilus Galloprovincialis	Mytilidae	2021	2021-05-05	<LOQ	8	<LOQ	8	<LOQ	8	<LOQ	8	µg/kg eq
790	Crassostrea Gigas	Ostreidae	2021	2021-05-05	<LOQ	8	<LOQ	8	<LOQ	8	<LOQ	8	µg/kg eq
791	Mytilus Galloprovincialis	Mytilidae	2021	2021-05-05	<LOQ	8	<LOQ	8	<LOQ	8	<LOQ	8	µg/kg eq
792	Mytilus Galloprovincialis	Mytilidae	2021	2021-05-06	<LOQ	8	<LOQ	8	<LOQ	8	<LOQ	8	µg/kg eq
793	Mytilus Galloprovincialis	Mytilidae	2021	2021-05-06	<LOQ	8	<LOQ	8	<LOQ	8	<LOQ	8	µg/kg eq
794	Mytilus Galloprovincialis	Mytilidae	2021	2021-05-06	<LOQ	8	<LOQ	8	<LOQ	8	<LOQ	8	µg/kg eq
795	Venus Gallina	Veneridae	2021	2021-05-07	<LOQ	8	<LOQ	8	<LOQ	8	<LOQ	8	µg/kg eq
796	Venus Gallina	Veneridae	2021	2021-05-07	<LOQ	8	<LOQ	8	<LOQ	8	<LOQ	8	µg/kg eq
797	Mytilus Galloprovincialis	Mytilidae	2021	2021-05-10	<LOQ	8	16	8	<LOQ	8	<LOQ	8	µg/kg eq
798	Venus Gallina	Veneridae	2021	2021-05-11	<LOQ	8	<LOQ	8	<LOQ	8	<LOQ	8	µg/kg eq
799	Venus Gallina	Veneridae	2021	2021-05-11	<LOQ	8	<LOQ	8	<LOQ	8	<LOQ	8	µg/kg eq
800	Mytilus Galloprovincialis	Mytilidae	2021	2021-05-11	<LOQ	8	<LOQ	8	<LOQ	8	<LOQ	8	µg/kg eq
801	Mytilus Galloprovincialis	Mytilidae	2021	2021-05-11	<LOQ	8	<LOQ	8	<LOQ	8	<LOQ	8	µg/kg eq
802	Mytilus Galloprovincialis	Mytilidae	2021	2021-05-12	<LOQ	8	<LOQ	8	<LOQ	8	<LOQ	8	µg/kg eq
803	Mytilus Galloprovincialis	Mytilidae	2021	2021-05-12	<LOQ	8	<LOQ	8	<LOQ	8	<LOQ	8	µg/kg eq
804	Mytilus Galloprovincialis	Mytilidae	2021	2021-05-12	<LOQ	8	<LOQ	8	<LOQ	8	<LOQ	8	µg/kg eq
805	Venus Gallina	Veneridae	2021	2021-05-13	<LOQ	8	<LOQ	8	<LOQ	8	<LOQ	8	µg/kg eq
806	Mytilus Galloprovincialis	Mytilidae	2021	2021-05-13	<LOQ	8	<LOQ	8	<LOQ	8	<LOQ	8	µg/kg eq
807	Mytilus Galloprovincialis	Mytilidae	2021	2021-05-17	<LOQ	8	<LOQ	8	<LOQ	8	<LOQ	8	µg/kg eq
808	Mytilus Galloprovincialis	Mytilidae	2021	2021-05-17	<LOQ	8	<LOQ	8	<LOQ	8	<LOQ	8	µg/kg eq
809	Mytilus Galloprovincialis	Mytilidae	2021	2021-05-17	<LOQ	8	<LOQ	8	<LOQ	8	<LOQ	8	µg/kg eq
810	Venus Gallina	Veneridae	2021	2021-05-18	<LOQ	8	<LOQ	8	<LOQ	8	<LOQ	8	µg/kg eq
811	Crassostrea Gigas	Ostreidae	2021	2021-05-18	<LOQ	8	<LOQ	8	<LOQ	8	<LOQ	8	µg/kg eq
812	Venus Gallina	Veneridae	2021	2021-05-18	<LOQ	8	<LOQ	8	<LOQ	8	<LOQ	8	µg/kg eq
813	Mytilus Galloprovincialis	Mytilidae	2021	2021-05-18	<LOQ	8	<LOQ	8	<LOQ	8	<LOQ	8	µg/kg eq
814	Mytilus Galloprovincialis	Mytilidae	2021	2021-05-18	<LOQ	8	<LOQ	8	<LOQ	8	<LOQ	8	µg/kg eq
815	Mytilus Galloprovincialis	Mytilidae	2021	2021-05-18	<LOQ	8	<LOQ	8	<LOQ	8	<LOQ	8	µg/kg eq
816	Ruditapes Philippinarum	Veneridae	2021	2021-05-19	<LOQ	8	<LOQ	8	<LOQ	8	<LOQ	8	µg/kg eq
817	Crassostrea Gigas	Ostreidae	2021	2021-05-19	<LOQ	8	<LOQ	8	<LOQ	8	<LOQ	8	µg/kg eq
818	Mytilus Galloprovincialis	Mytilidae	2021	2021-05-19	<LOQ	8	<LOQ	8	<LOQ	8	<LOQ	8	µg/kg eq
819	Mytilus Galloprovincialis	Mytilidae	2021	2021-05-19	<LOQ	8	<LOQ	8	<LOQ	8	<LOQ	8	µg/kg eq
820	Mytilus Galloprovincialis	Mytilidae	2021	2021-05-19	<LOQ	8	<LOQ	8	<LOQ	8	<LOQ	8	µg/kg eq
821	Mytilus Galloprovincialis	Mytilidae	2021	2021-05-20	<LOQ	8	<LOQ	8	<LOQ	8	<LOQ	8	µg/kg eq
822	Mytilus Galloprovincialis	Mytilidae	2021	2021-05-20	<LOQ	8	<LOQ	8	<LOQ	8	<LOQ	8	µg/kg eq
823	Mytilus Galloprovincialis	Mytilidae	2021	2021-05-20	<LOQ	8	<LOQ	8	<LOQ	8	<LOQ	8	µg/kg eq
824	Mytilus Galloprovincialis	Mytilidae	2021	2021-05-20	<LOQ	8	<LOQ	8	<LOQ	8	<LOQ	8	µg/kg eq
825	Mytilus Galloprovincialis	Mytilidae	2021	2021-05-24	<LOQ	8	58	8	<LOQ	8	<LOQ	8	µg/kg eq
826	Mytilus Galloprovincialis	Mytilidae	2021	2021-05-24	<LOQ	8	<LOQ	8	<LOQ	8	<LOQ	8	µg/kg eq
827	Mytilus Galloprovincialis	Mytilidae	2021	2021-05-24	<LOQ	8	<LOQ	8	<LOQ	8	<LOQ	8	µg/kg eq
828	Venus Gallina	Veneridae	2021	2021-05-26	<LOQ	8	<LOQ	8	<LOQ	8	<LOQ	8	µg/kg eq
829	Venus Gallina	Veneridae	2021	2021-05-26	<LOQ	8	<LOQ	8	<LOQ	8	<LOQ	8	µg/kg eq
830	Mytilus Galloprovincialis	Mytilidae	2021	2021-05-26	<LOQ	8	<LOQ	8	<LOQ	8	<LOQ	8	µg/kg eq
831	Mytilus Galloprovincialis	Mytilidae	2021	2021-05-26	<LOQ	8	<LOQ	8	<LOQ	8	<LOQ	8	µg/kg eq
832	Venus Gallina	Veneridae	2021	2021-05-27	<LOQ	8	<LOQ	8	<LOQ	8	<LOQ	8	µg/kg eq
833	Venus Gallina	Veneridae	2021	2021-05-27	<LOQ	8	<LOQ	8	<LOQ	8	<LOQ	8	µg/kg eq
834	Mytilus Galloprovincialis	Mytilidae	2021	2021-05-27	<LOQ	8	<LOQ	8	<LOQ	8	<LOQ	8	µg/kg eq
835	Ruditapes Decussatus	Veneridae	2021	2021-05-28	<LOQ	8	<LOQ	8	<LOQ	8	<LOQ	8	µg/kg eq
836	Crassostrea Gigas	Ostreidae	2021	2021-05-28	<LOQ	8	<LOQ	8	<LOQ	8	<LOQ	8	µg/kg eq
837	Mytilus Galloprovincialis	Mytilidae	2021	2021-05-31	<LOQ	8	<LOQ	8	<LOQ	8	<LOQ	8	µg/kg eq
838	Mytilus Galloprovincialis	Mytilidae	2021	2021-05-31	<LOQ	8	<LOQ	8	<LOQ	8	<LOQ	8	µg/kg eq
839	Mytilus Galloprovincialis	Mytilidae	2021	2021-05-31	<LOQ	8	<LOQ	8	<LOQ	8	<LOQ	8	µg/kg eq
840	Mytilus Galloprovincialis	Mytilidae	2021	2021-05-31	<LOQ	8	<LOQ	8	<LOQ	8	<LOQ	8	µg/kg eq
841	Mytilus Galloprovincialis	Mytilidae	2021	2021-06-01	<LOQ	8	<LOQ	8	<LOQ	8	<LOQ	8	µg/kg eq
842	Mytilus Galloprovincialis	Mytilidae	2021	2021-06-01	<LOQ	8	<LOQ	8	<LOQ	8	<LOQ	8	µg/kg eq
843	Venus Gallina	Veneridae	2021	2021-06-03	<LOQ	8	<LOQ	8	<LOQ	8	<LOQ	8	µg/kg eq
844	Venus Gallina	Veneridae	2021	2021-06-03	<LOQ	8	<LOQ	8	<LOQ	8	<LOQ	8	µg/kg eq
845	Mytilus Galloprovincialis	Mytilidae	2021	2021-06-03	<LOQ	8	<LOQ	8	<LOQ	8	<LOQ	8	µg/kg eq
846	Mytilus Galloprovincialis	Mytilidae	2021	2021-06-04	<LOQ	8	<LOQ	8	<LOQ	8	<LOQ	8	µg/kg eq
847	Mytilus Galloprovincialis	Mytilidae	2021	2021-06-04	<LOQ	8	<LOQ	8	<LOQ	8	<LOQ	8	µg/kg eq
848	Mytilus Galloprovincialis	Mytilidae	2021	2021-06-04	<LOQ	8	<LOQ	8	<LOQ	8	<LOQ	8	µg/kg eq
849	Mytilus Galloprovincialis	Mytilidae	2021	2021-06-07	<LOQ	8	<LOQ	8	<LOQ	8	<LOQ	8	µg/kg eq
850	Mytilus Galloprovincialis	Mytilidae	2021	2021-06-07	<LOQ	8	49	8	<LOQ	8	<LOQ	8	µg/kg eq
851	Crassostrea Gigas	Ostreidae	2021	2021-06-07	<LOQ	8	<LOQ	8	<LOQ	8	<LOQ	8	µg/kg eq
852	Mytilus Galloprovincialis	Mytilidae	2021	2021-06-07	<LOQ	8	<LOQ	8	<LOQ	8	<LOQ	8	µg/kg eq
853	Mytilus Galloprovincialis	Mytilidae	2021	2021-06-07	<LOQ	8	<LOQ	8	<LOQ	8	<LOQ	8	µg/kg eq
854	Mytilus Galloprovincialis	Mytilidae	2021	2021-06-07	<LOQ	8	<LOQ	8	<LOQ	8	<LOQ	8	µg/kg eq
855	Mytilus Galloprovincialis	Mytilidae	2021	2021-06-07	<LOQ	8	<LOQ	8	<LOQ	8	<LOQ	8	µg/kg eq
856	Mytilus Galloprovincialis	Mytilidae	2021	2021-06-08	<LOQ	8	<LOQ	8	<LOQ	8	<LOQ	8	µg/kg eq
857	Mytilus Galloprovincialis	Mytilidae	2021	2021-06-08	<LOQ	8	<LOQ	8	<LOQ	8	<LOQ	8	µg/kg eq
858	Mytilus Galloprovincialis	Mytilidae	2021	2021-06-09	<LOQ	8	<LOQ	8	<LOQ	8	<LOQ	8	µg/kg eq
859	Ruditapes Philippinarum	Veneridae	2021	2021-06-10	<LOQ	8	<LOQ	8	<LOQ	8	<LOQ	8	µg/kg eq
860	Crassostrea Gigas	Ostreidae	2021	2021-06-10	<LOQ	8	<LOQ	8	<LOQ	8	<LOQ	8	µg/kg eq
861	Mytilus Galloprovincialis	Mytilidae	2021	2021-06-15	<LOQ	8	<LOQ	8	<LOQ	8	<LOQ	8	µg/kg eq
862	Mytilus Galloprovincialis	Mytilidae	2021	2021-06-16	<LOQ	8	<LOQ	8	<LOQ	8	<LOQ	8	µg/kg eq
863	Crassostrea Gigas	Ostreidae	2021	2021-06-16	<LOQ	8	<LOQ	8	<LOQ	8	<LOQ	8	µg/kg eq
864	Mytilus Galloprovincialis	Mytilidae	2021	2021-06-16	<LOQ	8	<LOQ	8	<LOQ	8	<LOQ	8	µg/kg eq
865	Mytilus Galloprovincialis	Mytilidae	2021	2021-06-16	<LOQ	8	<LOQ	8	<LOQ	8	<LOQ	8	µg/kg eq
866	Mytilus Galloprovincialis	Mytilidae	2021	2021-06-17	<LOQ	8	<LOQ	8	<LOQ	8	<LOQ	8	µg/kg eq
867	Mytilus Galloprovincialis	Mytilidae	2021	2021-06-17	<LOQ	8	<LOQ	8	<LOQ	8	<LOQ	8	µg/kg eq
868	Venus Gallina	Veneridae	2021	2021-06-17	<LOQ	8	<LOQ	8	<LOQ	8	<LOQ	8	µg/kg eq
869	Venus Gallina	Veneridae	2021	2021-06-17	<LOQ	8	<LOQ	8	<LOQ	8	<LOQ	8	µg/kg eq
870	Mytilus Galloprovincialis	Mytilidae	2021	2021-06-17	<LOQ	8	<LOQ	8	<LOQ	8	<LOQ	8	µg/kg eq
871	Mytilus Galloprovincialis	Mytilidae	2021	2021-06-17	<LOQ	8	<LOQ	8	<LOQ	8	<LOQ	8	µg/kg eq
872	Mytilus Galloprovincialis	Mytilidae	2021	2021-06-17	<LOQ	8	<LOQ	8	<LOQ	8	<LOQ	8	µg/kg eq
873	Mytilus Galloprovincialis	Mytilidae	2021	2021-06-17	<LOQ	8	<LOQ	8	<LOQ	8	<LOQ	8	µg/kg eq
874	Mytilus Galloprovincialis	Mytilidae	2021	2021-06-21	<LOQ	8	<LOQ	8	<LOQ	8	<LOQ	8	µg/kg eq
875	Mytilus Galloprovincialis	Mytilidae	2021	2021-06-21	<LOQ	8	<LOQ	8	<LOQ	8	<LOQ	8	µg/kg eq
876	Venus Gallina	Veneridae	2021	2021-06-22	<LOQ	8	<LOQ	8	<LOQ	8	<LOQ	8	µg/kg eq
877	Venus Gallina	Veneridae	2021	2021-06-22	<LOQ	8	<LOQ	8	<LOQ	8	<LOQ	8	µg/kg eq
878	Venus Gallina	Veneridae	2021	2021-06-22	<LOQ	8	<LOQ	8	<LOQ	8	<LOQ	8	µg/kg eq
879	Mytilus Galloprovincialis	Mytilidae	2021	2021-06-22	<LOQ	8	<LOQ	8	<LOQ	8	<LOQ	8	µg/kg eq
880	Mytilus Galloprovincialis	Mytilidae	2021	2021-06-23	<LOQ	8	32	8	<LOQ	8	<LOQ	8	µg/kg eq
881	Ruditapes Philippinarum	Veneridae	2021	2021-06-23	<LOQ	8	<LOQ	8	<LOQ	8	<LOQ	8	µg/kg eq
882	Crassostrea Gigas	Ostreidae	2021	2021-06-23	<LOQ	8	<LOQ	8	<LOQ	8	<LOQ	8	µg/kg eq
883	Mytilus Galloprovincialis	Mytilidae	2021	2021-06-23	<LOQ	8	<LOQ	8	<LOQ	8	<LOQ	8	µg/kg eq
884	Mytilus Galloprovincialis	Mytilidae	2021	2021-06-23	<LOQ	8	<LOQ	8	<LOQ	8	<LOQ	8	µg/kg eq
885	Mytilus Galloprovincialis	Mytilidae	2021	2021-06-23	<LOQ	8	<LOQ	8	<LOQ	8	<LOQ	8	µg/kg eq
886	Mytilus Galloprovincialis	Mytilidae	2021	2021-06-24	<LOQ	8	<LOQ	8	<LOQ	8	<LOQ	8	µg/kg eq
887	Mytilus Galloprovincialis	Mytilidae	2021	2021-06-25	<LOQ	8	<LOQ	8	<LOQ	8	<LOQ	8	µg/kg eq
888	Mytilus Galloprovincialis	Mytilidae	2021	2021-06-25	<LOQ	8	<LOQ	8	<LOQ	8	<LOQ	8	µg/kg eq
889	Mytilus Galloprovincialis	Mytilidae	2021	2021-06-26	<LOQ	8	<LOQ	8	<LOQ	8	<LOQ	8	µg/kg eq
890	Mytilus Galloprovincialis	Mytilidae	2021	2021-06-29	<LOQ	8	<LOQ	8	<LOQ	8	<LOQ	8	µg/kg eq
891	Mytilus Galloprovincialis	Mytilidae	2021	2021-06-29	<LOQ	8	<LOQ	8	<LOQ	8	<LOQ	8	µg/kg eq
892	Crassostrea Gigas	Ostreidae	2021	2021-06-29	<LOQ	8	<LOQ	8	<LOQ	8	<LOQ	8	µg/kg eq
893	Mytilus Galloprovincialis	Mytilidae	2021	2021-06-29	<LOQ	8	<LOQ	8	<LOQ	8	<LOQ	8	µg/kg eq
894	Mytilus Galloprovincialis	Mytilidae	2021	2021-06-30	<LOQ	8	<LOQ	8	<LOQ	8	<LOQ	8	µg/kg eq
895	Venus Gallina	Veneridae	2021	2021-07-01	<LOQ	8	<LOQ	8	<LOQ	8	<LOQ	8	µg/kg eq
896	Venus Gallina	Veneridae	2021	2021-07-01	<LOQ	8	<LOQ	8	<LOQ	8	<LOQ	8	µg/kg eq
897	Venus Gallina	Veneridae	2021	2021-07-01	<LOQ	8	<LOQ	8	<LOQ	8	<LOQ	8	µg/kg eq
898	Crassostrea Gigas	Ostreidae	2021	2021-07-02	<LOQ	8	<LOQ	8	<LOQ	8	<LOQ	8	µg/kg eq
899	Mytilus Galloprovincialis	Mytilidae	2021	2021-07-06	<LOQ	8	<LOQ	8	<LOQ	8	<LOQ	8	µg/kg eq
900	Mytilus Galloprovincialis	Mytilidae	2021	2021-07-06	<LOQ	8	<LOQ	8	<LOQ	8	<LOQ	8	µg/kg eq
901	Mytilus Galloprovincialis	Mytilidae	2021	2021-07-06	<LOQ	8	<LOQ	8	<LOQ	8	<LOQ	8	µg/kg eq
902	Mytilus Galloprovincialis	Mytilidae	2021	2021-07-06	<LOQ	8	<LOQ	8	<LOQ	8	<LOQ	8	µg/kg eq
903	Mytilus Galloprovincialis	Mytilidae	2021	2021-07-06	<LOQ	8	<LOQ	8	<LOQ	8	<LOQ	8	µg/kg eq
904	Mytilus Galloprovincialis	Mytilidae	2021	2021-07-07	<LOQ	8	<LOQ	8	<LOQ	8	<LOQ	8	µg/kg eq
905	Venus Gallina	Veneridae	2021	2021-07-08	<LOQ	8	<LOQ	8	<LOQ	8	<LOQ	8	µg/kg eq
906	Mytilus Galloprovincialis	Mytilidae	2021	2021-07-08	<LOQ	8	<LOQ	8	<LOQ	8	<LOQ	8	µg/kg eq
907	Mytilus Galloprovincialis	Mytilidae	2021	2021-07-08	<LOQ	8	<LOQ	8	<LOQ	8	<LOQ	8	µg/kg eq
908	Cardium Edule	Cardiidae	2021	2021-07-09	<LOQ	8	<LOQ	8	<LOQ	8	<LOQ	8	µg/kg eq
909	Crassostrea Gigas	Ostreidae	2021	2021-07-09	<LOQ	8	<LOQ	8	<LOQ	8	<LOQ	8	µg/kg eq
910	Mytilus Galloprovincialis	Mytilidae	2021	2021-07-09	<LOQ	8	<LOQ	8	<LOQ	8	<LOQ	8	µg/kg eq
911	Mytilus Galloprovincialis	Mytilidae	2021	2021-07-12	70	8	<LOQ	8	<LOQ	8	<LOQ	8	µg/kg eq
912	Mytilus Galloprovincialis	Mytilidae	2021	2021-07-12	<LOQ	8	<LOQ	8	<LOQ	8	<LOQ	8	µg/kg eq
913	Mytilus Galloprovincialis	Mytilidae	2021	2021-07-13	<LOQ	8	<LOQ	8	<LOQ	8	<LOQ	8	µg/kg eq
914	Crassostrea Gigas	Ostreidae	2021	2021-07-13	<LOQ	8	<LOQ	8	<LOQ	8	<LOQ	8	µg/kg eq
915	Mytilus Galloprovincialis	Mytilidae	2021	2021-07-13	<LOQ	8	<LOQ	8	<LOQ	8	<LOQ	8	µg/kg eq
916	Mytilus Galloprovincialis	Mytilidae	2021	2021-07-14	90	8	<LOQ	8	<LOQ	8	<LOQ	8	µg/kg eq
917	Mytilus Galloprovincialis	Mytilidae	2021	2021-07-14	110	8	<LOQ	8	<LOQ	8	<LOQ	8	µg/kg eq
918	Mytilus Galloprovincialis	Mytilidae	2021	2021-07-14	180	8	<LOQ	8	<LOQ	8	<LOQ	8	µg/kg eq
919	Mytilus Galloprovincialis	Mytilidae	2021	2021-07-14	<LOQ	8	<LOQ	8	<LOQ	8	<LOQ	8	µg/kg eq
920	Ruditapes Philippinarum	Veneridae	2021	2021-07-15	<LOQ	8	<LOQ	8	<LOQ	8	<LOQ	8	µg/kg eq
921	Crassostrea Gigas	Ostreidae	2021	2021-07-15	<LOQ	8	<LOQ	8	<LOQ	8	<LOQ	8	µg/kg eq
922	Mytilus Galloprovincialis	Mytilidae	2021	2021-07-16	<LOQ	8	<LOQ	8	<LOQ	8	<LOQ	8	µg/kg eq
923	Mytilus Galloprovincialis	Mytilidae	2021	2021-07-19	<LOQ	8	<LOQ	8	<LOQ	8	<LOQ	8	µg/kg eq
924	Mytilus Galloprovincialis	Mytilidae	2021	2021-07-21	<LOQ	8	<LOQ	8	<LOQ	8	<LOQ	8	µg/kg eq
925	Mytilus Galloprovincialis	Mytilidae	2021	2021-07-21	<LOQ	8	<LOQ	8	<LOQ	8	<LOQ	8	µg/kg eq
926	Mytilus Galloprovincialis	Mytilidae	2021	2021-07-22	90	8	<LOQ	8	<LOQ	8	<LOQ	8	µg/kg eq
927	Mytilus Galloprovincialis	Mytilidae	2021	2021-07-22	100	8	<LOQ	8	<LOQ	8	<LOQ	8	µg/kg eq
928	Cardium Edule	Cardiidae	2021	2021-07-24	<LOQ	8	<LOQ	8	<LOQ	8	<LOQ	8	µg/kg eq
929	Mytilus Galloprovincialis	Mytilidae	2021	2021-07-24	160	8	<LOQ	8	<LOQ	8	<LOQ	8	µg/kg eq
930	Venus Gallina	Veneridae	2021	2021-07-26	<LOQ	8	<LOQ	8	<LOQ	8	<LOQ	8	µg/kg eq
931	Venus Gallina	Veneridae	2021	2021-07-26	<LOQ	8	<LOQ	8	<LOQ	8	<LOQ	8	µg/kg eq
932	Mytilus Galloprovincialis	Mytilidae	2021	2021-07-26	<LOQ	8	<LOQ	8	<LOQ	8	<LOQ	8	µg/kg eq
933	Venus Gallina	Veneridae	2021	2021-07-27	<LOQ	8	<LOQ	8	<LOQ	8	<LOQ	8	µg/kg eq
934	Venus Gallina	Veneridae	2021	2021-07-27	<LOQ	8	<LOQ	8	<LOQ	8	<LOQ	8	µg/kg eq
935	Ruditapes Philippinarum	Veneridae	2021	2021-07-27	<LOQ	8	<LOQ	8	<LOQ	8	<LOQ	8	µg/kg eq
936	Crassostrea Gigas	Ostreidae	2021	2021-07-27	<LOQ	8	<LOQ	8	<LOQ	8	<LOQ	8	µg/kg eq
937	Venus Gallina	Veneridae	2021	2021-07-27	<LOQ	8	<LOQ	8	<LOQ	8	<LOQ	8	µg/kg eq
938	Mytilus Galloprovincialis	Mytilidae	2021	2021-07-28	94	8	<LOQ	8	<LOQ	8	<LOQ	8	µg/kg eq
939	Mytilus Galloprovincialis	Mytilidae	2021	2021-07-28	120	8	<LOQ	8	<LOQ	8	<LOQ	8	µg/kg eq
940	Mytilus Galloprovincialis	Mytilidae	2021	2021-07-28	89	8	<LOQ	8	<LOQ	8	<LOQ	8	µg/kg eq
941	Mytilus Galloprovincialis	Mytilidae	2021	2021-07-28	<LOQ	8	<LOQ	8	<LOQ	8	<LOQ	8	µg/kg eq
942	Mytilus Galloprovincialis	Mytilidae	2021	2021-07-29	<LOQ	8	<LOQ	8	<LOQ	8	<LOQ	8	µg/kg eq
943	Mytilus Galloprovincialis	Mytilidae	2021	2021-07-29	<LOQ	8	<LOQ	8	<LOQ	8	<LOQ	8	µg/kg eq
944	Mytilus Galloprovincialis	Mytilidae	2021	2021-07-29	<LOQ	8	<LOQ	8	<LOQ	8	<LOQ	8	µg/kg eq
945	Crassostrea Gigas	Ostreidae	2021	2021-07-29	<LOQ	8	<LOQ	8	<LOQ	8	<LOQ	8	µg/kg eq
946	Mytilus Galloprovincialis	Mytilidae	2021	2021-07-29	<LOQ	8	<LOQ	8	<LOQ	8	<LOQ	8	µg/kg eq
947	Venus Gallina	Veneridae	2021	2021-07-30	<LOQ	8	<LOQ	8	<LOQ	8	<LOQ	8	µg/kg eq
948	Mytilus Galloprovincialis	Mytilidae	2021	2021-07-30	<LOQ	8	<LOQ	8	<LOQ	8	<LOQ	8	µg/kg eq
949	Mytilus Galloprovincialis	Mytilidae	2021	2021-08-03	160	8	<LOQ	8	<LOQ	8	<LOQ	8	µg/kg eq
950	Mytilus Galloprovincialis	Mytilidae	2021	2021-08-03	<LOQ	8	<LOQ	8	<LOQ	8	<LOQ	8	µg/kg eq
951	Mytilus Edulis	Mytilidae	2021	2021-08-03	<LOQ	8	<LOQ	8	<LOQ	8	<LOQ	8	µg/kg eq
952	Mytilus Galloprovincialis	Mytilidae	2021	2021-08-03	<LOQ	8	<LOQ	8	<LOQ	8	<LOQ	8	µg/kg eq
953	Mytilus Galloprovincialis	Mytilidae	2021	2021-08-05	150	8	<LOQ	8	<LOQ	8	<LOQ	8	µg/kg eq
954	Venus Gallina	Veneridae	2021	2021-08-05	<LOQ	8	<LOQ	8	<LOQ	8	<LOQ	8	µg/kg eq
955	Venus Gallina	Veneridae	2021	2021-08-05	<LOQ	8	<LOQ	8	<LOQ	8	<LOQ	8	µg/kg eq
956	Venus Gallina	Veneridae	2021	2021-08-05	<LOQ	8	<LOQ	8	<LOQ	8	<LOQ	8	µg/kg eq
957	Venus Gallina	Veneridae	2021	2021-08-06	<LOQ	8	<LOQ	8	<LOQ	8	<LOQ	8	µg/kg eq
958	Ruditapes Decussatus	Veneridae	2021	2021-08-06	<LOQ	8	<LOQ	8	<LOQ	8	<LOQ	8	µg/kg eq
959	Mytilus Galloprovincialis	Mytilidae	2021	2021-08-06	60	8	<LOQ	8	<LOQ	8	<LOQ	8	µg/kg eq
960	Mytilus Galloprovincialis	Mytilidae	2021	2021-08-10	95	8	<LOQ	8	<LOQ	8	<LOQ	8	µg/kg eq
961	Mytilus Galloprovincialis	Mytilidae	2021	2021-08-10	<LOQ	8	<LOQ	8	<LOQ	8	<LOQ	8	µg/kg eq
962	Mytilus Galloprovincialis	Mytilidae	2021	2021-08-10	<LOQ	8	<LOQ	8	<LOQ	8	<LOQ	8	µg/kg eq
963	Mytilus Galloprovincialis	Mytilidae	2021	2021-08-10	<LOQ	8	<LOQ	8	<LOQ	8	<LOQ	8	µg/kg eq
964	Venus Gallina	Veneridae	2021	2021-08-10	<LOQ	8	<LOQ	8	<LOQ	8	<LOQ	8	µg/kg eq
965	Venus Gallina	Veneridae	2021	2021-08-10	<LOQ	8	<LOQ	8	<LOQ	8	<LOQ	8	µg/kg eq
966	Mytilus Edulis	Mytilidae	2021	2021-08-10	<LOQ	8	<LOQ	8	<LOQ	8	<LOQ	8	µg/kg eq
967	Mytilus Galloprovincialis	Mytilidae	2021	2021-08-10	<LOQ	8	<LOQ	8	<LOQ	8	20	8	µg/kg eq
968	Mytilus Galloprovincialis	Mytilidae	2021	2021-08-11	<LOQ	8	<LOQ	8	<LOQ	8	<LOQ	8	µg/kg eq
969	Mytilus Edulis	Mytilidae	2021	2021-08-11	<LOQ	8	<LOQ	8	<LOQ	8	<LOQ	8	µg/kg eq
970	Crassostrea Gigas	Ostreidae	2021	2021-08-11	<LOQ	8	<LOQ	8	<LOQ	8	<LOQ	8	µg/kg eq
971	Mytilus Galloprovincialis	Mytilidae	2021	2021-08-11	<LOQ	8	<LOQ	8	<LOQ	8	<LOQ	8	µg/kg eq
972	Crassostrea Gigas	Ostreidae	2021	2021-08-12	<LOQ	8	<LOQ	8	<LOQ	8	<LOQ	8	µg/kg eq
973	Mytilus Galloprovincialis	Mytilidae	2021	2021-08-12	<LOQ	8	<LOQ	8	<LOQ	8	<LOQ	8	µg/kg eq
974	Mytilus Galloprovincialis	Mytilidae	2021	2021-08-12	<LOQ	8	<LOQ	8	<LOQ	8	<LOQ	8	µg/kg eq
975	Venus Gallina	Veneridae	2021	2021-08-13	<LOQ	8	<LOQ	8	<LOQ	8	<LOQ	8	µg/kg eq
976	Mytilus Galloprovincialis	Mytilidae	2021	2021-08-16	<LOQ	8	<LOQ	8	<LOQ	8	<LOQ	8	µg/kg eq
977	Mytilus Galloprovincialis	Mytilidae	2021	2021-08-17	<LOQ	8	<LOQ	8	<LOQ	8	<LOQ	8	µg/kg eq
978	Mytilus Galloprovincialis	Mytilidae	2021	2021-08-18	<LOQ	8	<LOQ	8	<LOQ	8	<LOQ	8	µg/kg eq
979	Crassostrea Gigas	Ostreidae	2021	2021-08-19	<LOQ	8	<LOQ	8	<LOQ	8	<LOQ	8	µg/kg eq
980	Venus Gallina	Veneridae	2021	2021-08-20	<LOQ	8	<LOQ	8	<LOQ	8	<LOQ	8	µg/kg eq
981	Mytilus Galloprovincialis	Mytilidae	2021	2021-08-24	<LOQ	8	<LOQ	8	<LOQ	8	<LOQ	8	µg/kg eq
982	Mytilus Galloprovincialis	Mytilidae	2021	2021-08-24	<LOQ	8	<LOQ	8	<LOQ	8	<LOQ	8	µg/kg eq
983	Mytilus Galloprovincialis	Mytilidae	2021	2021-08-24	<LOQ	8	<LOQ	8	<LOQ	8	<LOQ	8	µg/kg eq
984	Crassostrea Gigas	Ostreidae	2021	2021-08-27	<LOQ	8	<LOQ	8	<LOQ	8	<LOQ	8	µg/kg eq
985	Venus Gallina	Veneridae	2021	2021-08-27	<LOQ	8	<LOQ	8	<LOQ	8	<LOQ	8	µg/kg eq
986	Mytilus Galloprovincialis	Mytilidae	2021	2021-08-30	77	8	<LOQ	8	<LOQ	8	<LOQ	8	µg/kg eq
987	Mytilus Galloprovincialis	Mytilidae	2021	2021-08-30	<LOQ	8	<LOQ	8	<LOQ	8	<LOQ	8	µg/kg eq
988	Crassostrea Gigas	Ostreidae	2021	2021-09-02	<LOQ	8	<LOQ	8	<LOQ	8	<LOQ	8	µg/kg eq
989	Mytilus Galloprovincialis	Mytilidae	2021	2021-09-03	<LOQ	8	<LOQ	8	<LOQ	8	<LOQ	8	µg/kg eq
990	Venus Gallina	Veneridae	2021	2021-09-03	<LOQ	8	<LOQ	8	<LOQ	8	<LOQ	8	µg/kg eq
991	Venus Gallina	Veneridae	2021	2021-09-03	<LOQ	8	<LOQ	8	<LOQ	8	<LOQ	8	µg/kg eq
992	Venus Gallina	Veneridae	2021	2021-09-03	<LOQ	8	<LOQ	8	<LOQ	8	<LOQ	8	µg/kg eq
993	Mytilus Edulis	Mytilidae	2021	2021-09-07	<LOQ	8	<LOQ	8	<LOQ	8	<LOQ	8	µg/kg eq
994	Mytilus Galloprovincialis	Mytilidae	2021	2021-09-07	<LOQ	8	<LOQ	8	<LOQ	8	<LOQ	8	µg/kg eq
995	Mytilus Galloprovincialis	Mytilidae	2021	2021-09-08	<LOQ	8	<LOQ	8	<LOQ	8	<LOQ	8	µg/kg eq
996	Crassostrea Gigas	Ostreidae	2021	2021-09-08	<LOQ	8	<LOQ	8	<LOQ	8	<LOQ	8	µg/kg eq
997	Crassostrea Gigas	Ostreidae	2021	2021-09-08	<LOQ	8	<LOQ	8	<LOQ	8	<LOQ	8	µg/kg eq
998	Venus Gallina	Veneridae	2021	2021-09-08	<LOQ	8	<LOQ	8	<LOQ	8	<LOQ	8	µg/kg eq
999	Venus Gallina	Veneridae	2021	2021-09-08	<LOQ	8	<LOQ	8	<LOQ	8	<LOQ	8	µg/kg eq
1000	Mytilus Galloprovincialis	Mytilidae	2021	2021-09-09	<LOQ	8	<LOQ	8	<LOQ	8	<LOQ	8	µg/kg eq
